# Supplementary material for: Pivotal Role of Surface Terminations in MXene Thermodynamic Stability
Source: Chem Mater. 2024 Oct 11;36(20):10295–306. doi: 10.1021/acs.chemmater.4c02274 (PMC11500292; doi:10.1021/acs.chemmater.4c02274)
Supplement: Supplementary file 2 — cm4c02274_si_002.zip [file cm4c02274_si_002.zip]

Archive with 2,784 entries (2,784 files):
- StructuresChemMater/Ce2C1.poscar
- StructuresChemMater/Ce2C1As2.poscar
- StructuresChemMater/Ce2C1Br2.poscar
- StructuresChemMater/Ce2C1Cl2.poscar
- StructuresChemMater/Ce2C1F2.poscar
- StructuresChemMater/Ce2C1I2.poscar
- StructuresChemMater/Ce2C1O2.poscar
- StructuresChemMater/Ce2C1P2.poscar
- StructuresChemMater/Ce2C1S2.poscar
- StructuresChemMater/Ce2C1Sb2.poscar
- StructuresChemMater/Ce2C1Se2.poscar
- StructuresChemMater/Ce2C1Te2.poscar
- StructuresChemMater/Ce2N1.poscar
- StructuresChemMater/Ce2N1As2.poscar
- StructuresChemMater/Ce2N1Br2.poscar
- StructuresChemMater/Ce2N1Cl2.poscar
- StructuresChemMater/Ce2N1F2.poscar
- StructuresChemMater/Ce2N1I2.poscar
- StructuresChemMater/Ce2N1O2.poscar
- StructuresChemMater/Ce2N1P2.poscar
- StructuresChemMater/Ce2N1S2.poscar
- StructuresChemMater/Ce2N1Sb2.poscar
- StructuresChemMater/Ce2N1Se2.poscar
- StructuresChemMater/Ce2N1Te2.poscar
- StructuresChemMater/Ce3C2.poscar
- StructuresChemMater/Ce3C2As2.poscar
- StructuresChemMater/Ce3C2Br2.poscar
- StructuresChemMater/Ce3C2Cl2.poscar
- StructuresChemMater/Ce3C2F2.poscar
- StructuresChemMater/Ce3C2I2.poscar
- StructuresChemMater/Ce3C2O2.poscar
- StructuresChemMater/Ce3C2P2.poscar
- StructuresChemMater/Ce3C2S2.poscar
- StructuresChemMater/Ce3C2Sb2.poscar
- StructuresChemMater/Ce3C2Se2.poscar
- StructuresChemMater/Ce3C2Te2.poscar
- StructuresChemMater/Ce3N2.poscar
- StructuresChemMater/Ce3N2As2.poscar
- StructuresChemMater/Ce3N2Br2.poscar
- StructuresChemMater/Ce3N2Cl2.poscar
- StructuresChemMater/Ce3N2F2.poscar
- StructuresChemMater/Ce3N2I2.poscar
- StructuresChemMater/Ce3N2O2.poscar
- StructuresChemMater/Ce3N2P2.poscar
- StructuresChemMater/Ce3N2S2.poscar
- StructuresChemMater/Ce3N2Sb2.poscar
- StructuresChemMater/Ce3N2Se2.poscar
- StructuresChemMater/Ce3N2Te2.poscar
- StructuresChemMater/Ce4C3.poscar
- StructuresChemMater/Ce4C3As2.poscar
- StructuresChemMater/Ce4C3Br2.poscar
- StructuresChemMater/Ce4C3Cl2.poscar
- StructuresChemMater/Ce4C3F2.poscar
- StructuresChemMater/Ce4C3I2.poscar
- StructuresChemMater/Ce4C3O2.poscar
- StructuresChemMater/Ce4C3P2.poscar
- StructuresChemMater/Ce4C3S2.poscar
- StructuresChemMater/Ce4C3Sb2.poscar
- StructuresChemMater/Ce4C3Se2.poscar
- StructuresChemMater/Ce4C3Te2.poscar
- StructuresChemMater/Ce4N3.poscar
- StructuresChemMater/Ce4N3As2.poscar
- StructuresChemMater/Ce4N3Br2.poscar
- StructuresChemMater/Ce4N3Cl2.poscar
- StructuresChemMater/Ce4N3F2.poscar
- StructuresChemMater/Ce4N3I2.poscar
- StructuresChemMater/Ce4N3O2.poscar
- StructuresChemMater/Ce4N3P2.poscar
- StructuresChemMater/Ce4N3S2.poscar
- StructuresChemMater/Ce4N3Sb2.poscar
- StructuresChemMater/Ce4N3Se2.poscar
- StructuresChemMater/Ce4N3Te2.poscar
- StructuresChemMater/Ce5C4.poscar
- StructuresChemMater/Ce5C4As2.poscar
- StructuresChemMater/Ce5C4Br2.poscar
- StructuresChemMater/Ce5C4Cl2.poscar
- StructuresChemMater/Ce5C4F2.poscar
- StructuresChemMater/Ce5C4I2.poscar
- StructuresChemMater/Ce5C4O2.poscar
- StructuresChemMater/Ce5C4P2.poscar
- StructuresChemMater/Ce5C4S2.poscar
- StructuresChemMater/Ce5C4Sb2.poscar
- StructuresChemMater/Ce5C4Se2.poscar
- StructuresChemMater/Ce5C4Te2.poscar
- StructuresChemMater/Ce5N4.poscar
- StructuresChemMater/Ce5N4As2.poscar
- StructuresChemMater/Ce5N4Br2.poscar
- StructuresChemMater/Ce5N4Cl2.poscar
- StructuresChemMater/Ce5N4F2.poscar
- StructuresChemMater/Ce5N4I2.poscar
- StructuresChemMater/Ce5N4O2.poscar
- StructuresChemMater/Ce5N4P2.poscar
- StructuresChemMater/Ce5N4S2.poscar
- StructuresChemMater/Ce5N4Sb2.poscar
- StructuresChemMater/Ce5N4Se2.poscar
- StructuresChemMater/Ce5N4Te2.poscar
- StructuresChemMater/Cr2C1.poscar
- StructuresChemMater/Cr2C1As2.poscar
- StructuresChemMater/Cr2C1Br2.poscar
- StructuresChemMater/Cr2C1Cl2.poscar
- StructuresChemMater/Cr2C1F2.poscar
- StructuresChemMater/Cr2C1I2.poscar
- StructuresChemMater/Cr2C1O2.poscar
- StructuresChemMater/Cr2C1P2.poscar
- StructuresChemMater/Cr2C1S2.poscar
- StructuresChemMater/Cr2C1Sb2.poscar
- StructuresChemMater/Cr2C1Se2.poscar
- StructuresChemMater/Cr2C1Te2.poscar
- StructuresChemMater/Cr2N1.poscar
- StructuresChemMater/Cr2N1As2.poscar
- StructuresChemMater/Cr2N1Br2.poscar
- StructuresChemMater/Cr2N1Cl2.poscar
- StructuresChemMater/Cr2N1F2.poscar
- StructuresChemMater/Cr2N1I2.poscar
- StructuresChemMater/Cr2N1O2.poscar
- StructuresChemMater/Cr2N1P2.poscar
- StructuresChemMater/Cr2N1S2.poscar
- StructuresChemMater/Cr2N1Sb2.poscar
- StructuresChemMater/Cr2N1Se2.poscar
- StructuresChemMater/Cr2N1Te2.poscar
- StructuresChemMater/Cr3C2.poscar
- StructuresChemMater/Cr3C2As2.poscar
- StructuresChemMater/Cr3C2Br2.poscar
- StructuresChemMater/Cr3C2Cl2.poscar
- StructuresChemMater/Cr3C2F2.poscar
- StructuresChemMater/Cr3C2I2.poscar
- StructuresChemMater/Cr3C2O2.poscar
- StructuresChemMater/Cr3C2P2.poscar
- StructuresChemMater/Cr3C2S2.poscar
- StructuresChemMater/Cr3C2Sb2.poscar
- StructuresChemMater/Cr3C2Se2.poscar
- StructuresChemMater/Cr3C2Te2.poscar
- StructuresChemMater/Cr3N2.poscar
- StructuresChemMater/Cr3N2As2.poscar
- StructuresChemMater/Cr3N2Br2.poscar
- StructuresChemMater/Cr3N2Cl2.poscar
- StructuresChemMater/Cr3N2F2.poscar
- StructuresChemMater/Cr3N2I2.poscar
- StructuresChemMater/Cr3N2O2.poscar
- StructuresChemMater/Cr3N2P2.poscar
- StructuresChemMater/Cr3N2S2.poscar
- StructuresChemMater/Cr3N2Sb2.poscar
- StructuresChemMater/Cr3N2Se2.poscar
- StructuresChemMater/Cr3N2Te2.poscar
- StructuresChemMater/Cr4C3.poscar
- StructuresChemMater/Cr4C3As2.poscar
- StructuresChemMater/Cr4C3Br2.poscar
- StructuresChemMater/Cr4C3Cl2.poscar
- StructuresChemMater/Cr4C3F2.poscar
- StructuresChemMater/Cr4C3I2.poscar
- StructuresChemMater/Cr4C3O2.poscar
- StructuresChemMater/Cr4C3P2.poscar
- StructuresChemMater/Cr4C3S2.poscar
- StructuresChemMater/Cr4C3Sb2.poscar
- StructuresChemMater/Cr4C3Se2.poscar
- StructuresChemMater/Cr4C3Te2.poscar
- StructuresChemMater/Cr4N3.poscar
- StructuresChemMater/Cr4N3As2.poscar
- StructuresChemMater/Cr4N3Br2.poscar
- StructuresChemMater/Cr4N3Cl2.poscar
- StructuresChemMater/Cr4N3F2.poscar
- StructuresChemMater/Cr4N3I2.poscar
- StructuresChemMater/Cr4N3O2.poscar
- StructuresChemMater/Cr4N3P2.poscar
- StructuresChemMater/Cr4N3S2.poscar
- StructuresChemMater/Cr4N3Sb2.poscar
- StructuresChemMater/Cr4N3Se2.poscar
- StructuresChemMater/Cr4N3Te2.poscar
- StructuresChemMater/Cr5C4.poscar
- StructuresChemMater/Cr5C4As2.poscar
- StructuresChemMater/Cr5C4Br2.poscar
- StructuresChemMater/Cr5C4Cl2.poscar
- StructuresChemMater/Cr5C4F2.poscar
- StructuresChemMater/Cr5C4I2.poscar
- StructuresChemMater/Cr5C4O2.poscar
- StructuresChemMater/Cr5C4P2.poscar
- StructuresChemMater/Cr5C4S2.poscar
- StructuresChemMater/Cr5C4Sb2.poscar
- StructuresChemMater/Cr5C4Se2.poscar
- StructuresChemMater/Cr5C4Te2.poscar
- StructuresChemMater/Cr5N4.poscar
- StructuresChemMater/Cr5N4As2.poscar
- StructuresChemMater/Cr5N4Br2.poscar
- StructuresChemMater/Cr5N4Cl2.poscar
- StructuresChemMater/Cr5N4F2.poscar
- StructuresChemMater/Cr5N4I2.poscar
- StructuresChemMater/Cr5N4O2.poscar
- StructuresChemMater/Cr5N4P2.poscar
- StructuresChemMater/Cr5N4S2.poscar
- StructuresChemMater/Cr5N4Sb2.poscar
- StructuresChemMater/Cr5N4Se2.poscar
- StructuresChemMater/Cr5N4Te2.poscar
- StructuresChemMater/Dy2C1.poscar
- StructuresChemMater/Dy2C1As2.poscar
- StructuresChemMater/Dy2C1Br2.poscar
- StructuresChemMater/Dy2C1Cl2.poscar
- StructuresChemMater/Dy2C1F2.poscar
- StructuresChemMater/Dy2C1I2.poscar
- StructuresChemMater/Dy2C1O2.poscar
- StructuresChemMater/Dy2C1P2.poscar
- StructuresChemMater/Dy2C1S2.poscar
- StructuresChemMater/Dy2C1Sb2.poscar
- StructuresChemMater/Dy2C1Se2.poscar
- StructuresChemMater/Dy2C1Te2.poscar
- StructuresChemMater/Dy2N1.poscar
- StructuresChemMater/Dy2N1As2.poscar
- StructuresChemMater/Dy2N1Br2.poscar
- StructuresChemMater/Dy2N1Cl2.poscar
- StructuresChemMater/Dy2N1F2.poscar
- StructuresChemMater/Dy2N1I2.poscar
- StructuresChemMater/Dy2N1O2.poscar
- StructuresChemMater/Dy2N1P2.poscar
- StructuresChemMater/Dy2N1S2.poscar
- StructuresChemMater/Dy2N1Sb2.poscar
- StructuresChemMater/Dy2N1Se2.poscar
- StructuresChemMater/Dy2N1Te2.poscar
- StructuresChemMater/Dy3C2.poscar
- StructuresChemMater/Dy3C2As2.poscar
- StructuresChemMater/Dy3C2Br2.poscar
- StructuresChemMater/Dy3C2Cl2.poscar
- StructuresChemMater/Dy3C2F2.poscar
- StructuresChemMater/Dy3C2I2.poscar
- StructuresChemMater/Dy3C2O2.poscar
- StructuresChemMater/Dy3C2P2.poscar
- StructuresChemMater/Dy3C2S2.poscar
- StructuresChemMater/Dy3C2Sb2.poscar
- StructuresChemMater/Dy3C2Se2.poscar
- StructuresChemMater/Dy3C2Te2.poscar
- StructuresChemMater/Dy3N2.poscar
- StructuresChemMater/Dy3N2As2.poscar
- StructuresChemMater/Dy3N2Br2.poscar
- StructuresChemMater/Dy3N2Cl2.poscar
- StructuresChemMater/Dy3N2F2.poscar
- StructuresChemMater/Dy3N2I2.poscar
- StructuresChemMater/Dy3N2O2.poscar
- StructuresChemMater/Dy3N2P2.poscar
- StructuresChemMater/Dy3N2S2.poscar
- StructuresChemMater/Dy3N2Sb2.poscar
- StructuresChemMater/Dy3N2Se2.poscar
- StructuresChemMater/Dy3N2Te2.poscar
- StructuresChemMater/Dy4C3.poscar
- StructuresChemMater/Dy4C3As2.poscar
- StructuresChemMater/Dy4C3Br2.poscar
- StructuresChemMater/Dy4C3Cl2.poscar
- StructuresChemMater/Dy4C3F2.poscar
- StructuresChemMater/Dy4C3I2.poscar
- StructuresChemMater/Dy4C3O2.poscar
- StructuresChemMater/Dy4C3P2.poscar
- StructuresChemMater/Dy4C3S2.poscar
- StructuresChemMater/Dy4C3Sb2.poscar
- StructuresChemMater/Dy4C3Se2.poscar
- StructuresChemMater/Dy4C3Te2.poscar
- StructuresChemMater/Dy4N3.poscar
- StructuresChemMater/Dy4N3As2.poscar
- StructuresChemMater/Dy4N3Br2.poscar
- StructuresChemMater/Dy4N3Cl2.poscar
- StructuresChemMater/Dy4N3F2.poscar
- StructuresChemMater/Dy4N3I2.poscar
- StructuresChemMater/Dy4N3O2.poscar
- StructuresChemMater/Dy4N3P2.poscar
- StructuresChemMater/Dy4N3S2.poscar
- StructuresChemMater/Dy4N3Sb2.poscar
- StructuresChemMater/Dy4N3Se2.poscar
- StructuresChemMater/Dy4N3Te2.poscar
- StructuresChemMater/Dy5C4.poscar
- StructuresChemMater/Dy5C4As2.poscar
- StructuresChemMater/Dy5C4Br2.poscar
- StructuresChemMater/Dy5C4Cl2.poscar
- StructuresChemMater/Dy5C4F2.poscar
- StructuresChemMater/Dy5C4I2.poscar
- StructuresChemMater/Dy5C4O2.poscar
- StructuresChemMater/Dy5C4P2.poscar
- StructuresChemMater/Dy5C4S2.poscar
- StructuresChemMater/Dy5C4Sb2.poscar
- StructuresChemMater/Dy5C4Se2.poscar
- StructuresChemMater/Dy5C4Te2.poscar
- StructuresChemMater/Dy5N4.poscar
- StructuresChemMater/Dy5N4As2.poscar
- StructuresChemMater/Dy5N4Br2.poscar
- StructuresChemMater/Dy5N4Cl2.poscar
- StructuresChemMater/Dy5N4F2.poscar
- StructuresChemMater/Dy5N4I2.poscar
- StructuresChemMater/Dy5N4O2.poscar
- StructuresChemMater/Dy5N4P2.poscar
- StructuresChemMater/Dy5N4S2.poscar
- StructuresChemMater/Dy5N4Sb2.poscar
- StructuresChemMater/Dy5N4Se2.poscar
- StructuresChemMater/Dy5N4Te2.poscar
- StructuresChemMater/Er2C1.poscar
- StructuresChemMater/Er2C1As2.poscar
- StructuresChemMater/Er2C1Br2.poscar
- StructuresChemMater/Er2C1Cl2.poscar
- StructuresChemMater/Er2C1F2.poscar
- StructuresChemMater/Er2C1I2.poscar
- StructuresChemMater/Er2C1O2.poscar
- StructuresChemMater/Er2C1P2.poscar
- StructuresChemMater/Er2C1S2.poscar
- StructuresChemMater/Er2C1Sb2.poscar
- StructuresChemMater/Er2C1Se2.poscar
- StructuresChemMater/Er2C1Te2.poscar
[truncated: 2,484 more entries]
