# Supplementary material for: Pivotal Role of Surface Terminations in MXene Thermodynamic Stability
Source: Chem Mater. 2024 Oct 11;36(20):10295–306. doi: 10.1021/acs.chemmater.4c02274 (PMC11500292; doi:10.1021/acs.chemmater.4c02274)
Supplement: Supplementary file 2 — cm4c02274_si_002.zip [file cm4c02274_si_002.zip › StructuresChemMater/Ce2C1.poscar]

Ce2C1                                   
   1.0000000000000000     
     3.4946622770378557    0.0000000000000002    0.0000000000000000
    -1.7473311385189279    3.0264663095619544   -0.0000000000000000
     0.0000000000000000   -0.0000000000000001   36.5096258419537421
   Ce   C 
     2     1
Direct
  0.3333333333333357  0.6666666666666643  0.4610971365858774
  0.6666666666666643  0.3333333333333357  0.5389028634141226
  0.0000000000000000  0.0000000000000000  0.5000000000000000

  0.00000000E+00  0.00000000E+00  0.00000000E+00
  0.00000000E+00  0.00000000E+00  0.00000000E+00
  0.00000000E+00  0.00000000E+00  0.00000000E+00
