# Supplementary material for: Pivotal Role of Surface Terminations in MXene Thermodynamic Stability
Source: Chem Mater. 2024 Oct 11;36(20):10295–306. doi: 10.1021/acs.chemmater.4c02274 (PMC11500292; doi:10.1021/acs.chemmater.4c02274)
Supplement: Supplementary file 2 — cm4c02274_si_002.zip [file cm4c02274_si_002.zip › StructuresChemMater/Ce2C1As2.poscar]

Ce2 As2 C1                              
   1.0000000000000000     
     3.4191031557276372    0.0000000000000000    0.0000000000000000
    -1.7095515778638186    2.9610301910196739    0.0000000000000000
     0.0000000000000001   -0.0000000000000005   38.1411162104052508
   Ce   C    As
     2     1     2
Direct
  0.3333333333333357  0.6666666666666643  0.4604044653718233
  0.6666666666666643  0.3333333333333357  0.5395955346281767
  0.0000000000000000  0.0000000000000000  0.5000000000000000
  0.0000000000000000  0.0000000000000000  0.6027553668002668
  0.0000000000000000  0.0000000000000000  0.3972446331997332

  0.00000000E+00  0.00000000E+00  0.00000000E+00
  0.00000000E+00  0.00000000E+00  0.00000000E+00
  0.00000000E+00  0.00000000E+00  0.00000000E+00
  0.00000000E+00  0.00000000E+00  0.00000000E+00
  0.00000000E+00  0.00000000E+00  0.00000000E+00
