# Supplementary material for: Pivotal Role of Surface Terminations in MXene Thermodynamic Stability
Source: Chem Mater. 2024 Oct 11;36(20):10295–306. doi: 10.1021/acs.chemmater.4c02274 (PMC11500292; doi:10.1021/acs.chemmater.4c02274)
Supplement: Supplementary file 2 — cm4c02274_si_002.zip [file cm4c02274_si_002.zip › StructuresChemMater/Ce2C1Br2.poscar]

Ce2C1Br2                                
   1.0000000000000000     
     3.8605903567525575    0.0000000000000003    0.0000000000000000
    -1.9302951783762787    3.3433693225529475   -0.0000000000000000
     0.0000000000000001   -0.0000000000000002   29.9164710817687158
   Ce   C    Br
     2     1     2
Direct
  0.3333333333333357  0.6666666666666643  0.4538729080059127
  0.6666666666666643  0.3333333333333357  0.5461270919940873
  0.0000000000000000  0.0000000000000000  0.5000000000000000
  0.3333333333333357  0.6666666666666643  0.6133929252305563
  0.6666666666666643  0.3333333333333357  0.3866070747694437

  0.00000000E+00  0.00000000E+00  0.00000000E+00
  0.00000000E+00  0.00000000E+00  0.00000000E+00
  0.00000000E+00  0.00000000E+00  0.00000000E+00
  0.00000000E+00  0.00000000E+00  0.00000000E+00
  0.00000000E+00  0.00000000E+00  0.00000000E+00
