# Supplementary material for: Pivotal Role of Surface Terminations in MXene Thermodynamic Stability
Source: Chem Mater. 2024 Oct 11;36(20):10295–306. doi: 10.1021/acs.chemmater.4c02274 (PMC11500292; doi:10.1021/acs.chemmater.4c02274)
Supplement: Supplementary file 2 — cm4c02274_si_002.zip [file cm4c02274_si_002.zip › StructuresChemMater/Ce2C1Cl2.poscar]

Ce2C1Cl2                                
   1.0000000000000000     
     3.8218292806372123    0.0000000000000004   -0.0000000000000000
    -1.9109146403186057    3.3098012459590320    0.0000000000000000
     0.0000000000000008    0.0000000000000002   30.5263753156203279
   Ce   C    Cl
     2     1     2
Direct
  0.3333333333333357  0.6666666666666643  0.4543521025966868
  0.6666666666666643  0.3333333333333357  0.5456478974033132
  0.0000000000000000  0.0000000000000000  0.5000000000000000
  0.3333333333333357  0.6666666666666643  0.6051959657109052
  0.6666666666666643  0.3333333333333357  0.3948040342890948

  0.00000000E+00  0.00000000E+00  0.00000000E+00
  0.00000000E+00  0.00000000E+00  0.00000000E+00
  0.00000000E+00  0.00000000E+00  0.00000000E+00
  0.00000000E+00  0.00000000E+00  0.00000000E+00
  0.00000000E+00  0.00000000E+00  0.00000000E+00
