# Supplementary material for: Pivotal Role of Surface Terminations in MXene Thermodynamic Stability
Source: Chem Mater. 2024 Oct 11;36(20):10295–306. doi: 10.1021/acs.chemmater.4c02274 (PMC11500292; doi:10.1021/acs.chemmater.4c02274)
Supplement: Supplementary file 2 — cm4c02274_si_002.zip [file cm4c02274_si_002.zip › StructuresChemMater/Ce2C1I2.poscar]

Ce2C1I2                                 
   1.0000000000000000     
     3.9451289270180538   -0.0000000000000002    0.0000000000000000
    -1.9725644635090269    3.4165818720024812   -0.0000000000000000
    -0.0000000000000001    0.0000000000000002   28.6480723778556481
   Ce   C    I 
     2     1     2
Direct
  0.3333333333333357  0.6666666666666643  0.4528496390088534
  0.6666666666666643  0.3333333333333357  0.5471503609911466
  0.0000000000000000  0.0000000000000000  0.5000000000000000
  0.3333333333333357  0.6666666666666643  0.6255859023513395
  0.6666666666666643  0.3333333333333357  0.3744140976486605

  0.00000000E+00  0.00000000E+00  0.00000000E+00
  0.00000000E+00  0.00000000E+00  0.00000000E+00
  0.00000000E+00  0.00000000E+00  0.00000000E+00
  0.00000000E+00  0.00000000E+00  0.00000000E+00
  0.00000000E+00  0.00000000E+00  0.00000000E+00
