# Supplementary material for: Pivotal Role of Surface Terminations in MXene Thermodynamic Stability
Source: Chem Mater. 2024 Oct 11;36(20):10295–306. doi: 10.1021/acs.chemmater.4c02274 (PMC11500292; doi:10.1021/acs.chemmater.4c02274)
Supplement: Supplementary file 2 — cm4c02274_si_002.zip [file cm4c02274_si_002.zip › StructuresChemMater/Ce2C1P2.poscar]

Ce2 P2 C1                               
   1.0000000000000000     
     4.2771191392969286   -0.0000000000000000   -0.0000000000000004
    -2.1385595696484647    3.7040938296437731    0.0000000000000001
    -0.0000000000000018   -0.0000000000000017   24.3733435970487200
   Ce   C    P 
     2     1     2
Direct
  0.3333333333333357  0.6666666666666643  0.4460412428177918
  0.6666666666666643  0.3333333333333357  0.5539587571822082
  0.0000000000000000  0.0000000000000000  0.5000000000000000
  0.0000000000000000  0.0000000000000000  0.5952058552127326
  0.0000000000000000  0.0000000000000000  0.4047941447872674

  0.00000000E+00  0.00000000E+00  0.00000000E+00
  0.00000000E+00  0.00000000E+00  0.00000000E+00
  0.00000000E+00  0.00000000E+00  0.00000000E+00
  0.00000000E+00  0.00000000E+00  0.00000000E+00
  0.00000000E+00  0.00000000E+00  0.00000000E+00
