# Supplementary material for: Pivotal Role of Surface Terminations in MXene Thermodynamic Stability
Source: Chem Mater. 2024 Oct 11;36(20):10295–306. doi: 10.1021/acs.chemmater.4c02274 (PMC11500292; doi:10.1021/acs.chemmater.4c02274)
Supplement: Supplementary file 2 — cm4c02274_si_002.zip [file cm4c02274_si_002.zip › StructuresChemMater/Ce2C1S2.poscar]

Ce2C1S2                                 
   1.0000000000000000     
     3.9689574989331242   -0.0000000000000002   -0.0000000000000001
    -1.9844787494665621    3.4372180206168341    0.0000000000000000
    -0.0000000000000006   -0.0000000000000017   28.3051140821185570
   Ce   C    S 
     2     1     2
Direct
  0.3333333333333357  0.6666666666666643  0.4488388329801296
  0.6666666666666643  0.3333333333333357  0.5511611670198704
  0.0000000000000000  0.0000000000000000  0.5000000000000000
  0.3333333333333357  0.6666666666666643  0.6002946503243365
  0.6666666666666643  0.3333333333333357  0.3997053496756635

  0.00000000E+00  0.00000000E+00  0.00000000E+00
  0.00000000E+00  0.00000000E+00  0.00000000E+00
  0.00000000E+00  0.00000000E+00  0.00000000E+00
  0.00000000E+00  0.00000000E+00  0.00000000E+00
  0.00000000E+00  0.00000000E+00  0.00000000E+00
