# Supplementary material for: Pivotal Role of Surface Terminations in MXene Thermodynamic Stability
Source: Chem Mater. 2024 Oct 11;36(20):10295–306. doi: 10.1021/acs.chemmater.4c02274 (PMC11500292; doi:10.1021/acs.chemmater.4c02274)
Supplement: Supplementary file 2 — cm4c02274_si_002.zip [file cm4c02274_si_002.zip › StructuresChemMater/Ce2C1Sb2.poscar]

Ce2 Sb2 C1                              
   1.0000000000000000     
     3.4565476267078847   -0.0000000000000000    0.0000000000000000
    -1.7282738133539424    2.9934580541198375   -0.0000000000000000
     0.0000000000000003    0.0000000000000001   37.3192335503674286
   Ce   C    Sb
     2     1     2
Direct
  0.3333333333333357  0.6666666666666643  0.4602574476808385
  0.6666666666666643  0.3333333333333357  0.5397425523191615
  0.0000000000000000  0.0000000000000000  0.5000000000000000
  0.0000000000000000  0.0000000000000000  0.6134186784937086
  0.0000000000000000  0.0000000000000000  0.3865813215062914

  0.00000000E+00  0.00000000E+00  0.00000000E+00
  0.00000000E+00  0.00000000E+00  0.00000000E+00
  0.00000000E+00  0.00000000E+00  0.00000000E+00
  0.00000000E+00  0.00000000E+00  0.00000000E+00
  0.00000000E+00  0.00000000E+00  0.00000000E+00
