# Supplementary material for: Pivotal Role of Surface Terminations in MXene Thermodynamic Stability
Source: Chem Mater. 2024 Oct 11;36(20):10295–306. doi: 10.1021/acs.chemmater.4c02274 (PMC11500292; doi:10.1021/acs.chemmater.4c02274)
Supplement: Supplementary file 2 — cm4c02274_si_002.zip [file cm4c02274_si_002.zip › StructuresChemMater/Ce2C1Se2.poscar]

Ce2C1Se2                                
   1.0000000000000000     
     3.9975998799907537    0.0000000000000001   -0.0000000000000000
    -1.9987999399953769    3.4620230502376170    0.0000000000000001
     0.0000000000000003   -0.0000000000000002   27.9009608376394453
   Ce   C    Se
     2     1     2
Direct
  0.3333333333333357  0.6666666666666643  0.4485247746010756
  0.6666666666666643  0.3333333333333357  0.5514752253989244
  0.0000000000000000  0.0000000000000000  0.5000000000000000
  0.3333333333333357  0.6666666666666643  0.6091846837686887
  0.6666666666666643  0.3333333333333357  0.3908153162313113

  0.00000000E+00  0.00000000E+00  0.00000000E+00
  0.00000000E+00  0.00000000E+00  0.00000000E+00
  0.00000000E+00  0.00000000E+00  0.00000000E+00
  0.00000000E+00  0.00000000E+00  0.00000000E+00
  0.00000000E+00  0.00000000E+00  0.00000000E+00
