# Supplementary material for: Pivotal Role of Surface Terminations in MXene Thermodynamic Stability
Source: Chem Mater. 2024 Oct 11;36(20):10295–306. doi: 10.1021/acs.chemmater.4c02274 (PMC11500292; doi:10.1021/acs.chemmater.4c02274)
Supplement: Supplementary file 2 — cm4c02274_si_002.zip [file cm4c02274_si_002.zip › StructuresChemMater/Ce2C1Te2.poscar]

Ce2C1Te2                                
   1.0000000000000000     
     4.0084051468669726    0.0000000000000006    0.0000000000000002
    -2.0042025734334863    3.4713806858470906   -0.0000000000000002
     0.0000000000000014   -0.0000000000000016   27.7507409981351785
   Ce   C    Te
     2     1     2
Direct
  0.3333333333333357  0.6666666666666643  0.4487754345089101
  0.6666666666666643  0.3333333333333357  0.5512245654910899
  0.0000000000000000  0.0000000000000000  0.5000000000000000
  0.3333333333333357  0.6666666666666643  0.6232580033536621
  0.6666666666666643  0.3333333333333357  0.3767419966463379

  0.00000000E+00  0.00000000E+00  0.00000000E+00
  0.00000000E+00  0.00000000E+00  0.00000000E+00
  0.00000000E+00  0.00000000E+00  0.00000000E+00
  0.00000000E+00  0.00000000E+00  0.00000000E+00
  0.00000000E+00  0.00000000E+00  0.00000000E+00
