# Supplementary material for: Pivotal Role of Surface Terminations in MXene Thermodynamic Stability
Source: Chem Mater. 2024 Oct 11;36(20):10295–306. doi: 10.1021/acs.chemmater.4c02274 (PMC11500292; doi:10.1021/acs.chemmater.4c02274)
Supplement: Supplementary file 2 — cm4c02274_si_002.zip [file cm4c02274_si_002.zip › StructuresChemMater/Ce2N1.poscar]

Ce2N1                                   
   1.0000000000000000     
     3.4686183922528051    0.0000000000000001   -0.0000000000000000
    -1.7343091961264026    3.0039116437248659    0.0000000000000000
    -0.0000000000000003   -0.0000000000000002   37.0599442030958102
   Ce   N 
     2     1
Direct
  0.3333333333333357  0.6666666666666643  0.4625320403509932
  0.6666666666666643  0.3333333333333357  0.5374679596490068
  0.0000000000000000  0.0000000000000000  0.5000000000000000

  0.00000000E+00  0.00000000E+00  0.00000000E+00
  0.00000000E+00  0.00000000E+00  0.00000000E+00
  0.00000000E+00  0.00000000E+00  0.00000000E+00
