# Supplementary material for: Pivotal Role of Surface Terminations in MXene Thermodynamic Stability
Source: Chem Mater. 2024 Oct 11;36(20):10295–306. doi: 10.1021/acs.chemmater.4c02274 (PMC11500292; doi:10.1021/acs.chemmater.4c02274)
Supplement: Supplementary file 2 — cm4c02274_si_002.zip [file cm4c02274_si_002.zip › StructuresChemMater/Ce2N1As2.poscar]

Ce2 As2 N1                              
   1.0000000000000000     
     3.3545284350183904   -0.0000000000000001   -0.0000000000000000
    -1.6772642175091952    2.9051068424431832   -0.0000000000000000
    -0.0000000000000003    0.0000000000000003   39.6236839721849066
   Ce   N    As
     2     1     2
Direct
  0.3333333333333357  0.6666666666666643  0.4622975924247044
  0.6666666666666643  0.3333333333333357  0.5377024075752956
  0.0000000000000000  0.0000000000000000  0.5000000000000000
  0.0000000000000000  0.0000000000000000  0.5995990074458675
  0.0000000000000000  0.0000000000000000  0.4004009925541325

  0.00000000E+00  0.00000000E+00  0.00000000E+00
  0.00000000E+00  0.00000000E+00  0.00000000E+00
  0.00000000E+00  0.00000000E+00  0.00000000E+00
  0.00000000E+00  0.00000000E+00  0.00000000E+00
  0.00000000E+00  0.00000000E+00  0.00000000E+00
