# Supplementary material for: Pivotal Role of Surface Terminations in MXene Thermodynamic Stability
Source: Chem Mater. 2024 Oct 11;36(20):10295–306. doi: 10.1021/acs.chemmater.4c02274 (PMC11500292; doi:10.1021/acs.chemmater.4c02274)
Supplement: Supplementary file 2 — cm4c02274_si_002.zip [file cm4c02274_si_002.zip › StructuresChemMater/Ce2N1Br2.poscar]

Ce2N1Br2                                
   1.0000000000000000     
     3.7750032391862036    0.0000000000000003   -0.0000000000000000
    -1.8875016195931018    3.2692487045037950    0.0000000000000000
    -0.0000000000000001    0.0000000000000001   31.2883851556127652
   Ce   N    Br
     2     1     2
Direct
  0.3333333333333357  0.6666666666666643  0.4577011149034504
  0.6666666666666643  0.3333333333333357  0.5422988850965496
  0.0000000000000000  0.0000000000000000  0.5000000000000000
  0.3333333333333357  0.6666666666666643  0.6073608901897884
  0.6666666666666643  0.3333333333333357  0.3926391098102116

  0.00000000E+00  0.00000000E+00  0.00000000E+00
  0.00000000E+00  0.00000000E+00  0.00000000E+00
  0.00000000E+00  0.00000000E+00  0.00000000E+00
  0.00000000E+00  0.00000000E+00  0.00000000E+00
  0.00000000E+00  0.00000000E+00  0.00000000E+00
