# Supplementary material for: Pivotal Role of Surface Terminations in MXene Thermodynamic Stability
Source: Chem Mater. 2024 Oct 11;36(20):10295–306. doi: 10.1021/acs.chemmater.4c02274 (PMC11500292; doi:10.1021/acs.chemmater.4c02274)
Supplement: Supplementary file 2 — cm4c02274_si_002.zip [file cm4c02274_si_002.zip › StructuresChemMater/Ce2N1Cl2.poscar]

Ce2N1Cl2                                
   1.0000000000000000     
     3.7284321985964572    0.0000000000000005    0.0000000000000000
    -1.8642160992982286    3.2289170002723990   -0.0000000000000000
     0.0000000000000001    0.0000000000000000   32.0748996697397857
   Ce   N    Cl
     2     1     2
Direct
  0.3333333333333357  0.6666666666666643  0.4582663185360403
  0.6666666666666643  0.3333333333333357  0.5417336814639597
  0.0000000000000000  0.0000000000000000  0.5000000000000000
  0.3333333333333357  0.6666666666666643  0.5995130625372340
  0.6666666666666643  0.3333333333333357  0.4004869374627660

  0.00000000E+00  0.00000000E+00  0.00000000E+00
  0.00000000E+00  0.00000000E+00  0.00000000E+00
  0.00000000E+00  0.00000000E+00  0.00000000E+00
  0.00000000E+00  0.00000000E+00  0.00000000E+00
  0.00000000E+00  0.00000000E+00  0.00000000E+00
