# Supplementary material for: Pivotal Role of Surface Terminations in MXene Thermodynamic Stability
Source: Chem Mater. 2024 Oct 11;36(20):10295–306. doi: 10.1021/acs.chemmater.4c02274 (PMC11500292; doi:10.1021/acs.chemmater.4c02274)
Supplement: Supplementary file 2 — cm4c02274_si_002.zip [file cm4c02274_si_002.zip › StructuresChemMater/Ce2N1F2.poscar]

Ce2N1F2                                 
   1.0000000000000000     
     3.5971395317409103   -0.0000000000000000    0.0000000000000000
    -1.7985697658704551    3.1152142154448881   -0.0000000000000000
     0.0000000000000000   -0.0000000000000000   34.4590450441582021
   Ce   N    F 
     2     1     2
Direct
  0.3333333333333357  0.6666666666666643  0.4599441865180154
  0.6666666666666643  0.3333333333333357  0.5400558134819846
  0.0000000000000000  0.0000000000000000  0.5000000000000000
  0.3333333333333357  0.6666666666666643  0.5781752872406187
  0.6666666666666643  0.3333333333333357  0.4218247127593813

  0.00000000E+00  0.00000000E+00  0.00000000E+00
  0.00000000E+00  0.00000000E+00  0.00000000E+00
  0.00000000E+00  0.00000000E+00  0.00000000E+00
  0.00000000E+00  0.00000000E+00  0.00000000E+00
  0.00000000E+00  0.00000000E+00  0.00000000E+00
