# Supplementary material for: Pivotal Role of Surface Terminations in MXene Thermodynamic Stability
Source: Chem Mater. 2024 Oct 11;36(20):10295–306. doi: 10.1021/acs.chemmater.4c02274 (PMC11500292; doi:10.1021/acs.chemmater.4c02274)
Supplement: Supplementary file 2 — cm4c02274_si_002.zip [file cm4c02274_si_002.zip › StructuresChemMater/Ce2N1I2.poscar]

Ce2N1I2                                 
   1.0000000000000000     
     3.8725677614239884    0.0000000000000002   -0.0000000000000000
    -1.9362838807119942    3.3537420592698082    0.0000000000000001
    -0.0000000000000000    0.0000000000000006   29.7317008834152468
   Ce   N    I 
     2     1     2
Direct
  0.3333333333333357  0.6666666666666643  0.4565428761799453
  0.6666666666666643  0.3333333333333357  0.5434571238200547
  0.0000000000000000  0.0000000000000000  0.5000000000000000
  0.3333333333333357  0.6666666666666643  0.6193188796438207
  0.6666666666666643  0.3333333333333357  0.3806811203561793

  0.00000000E+00  0.00000000E+00  0.00000000E+00
  0.00000000E+00  0.00000000E+00  0.00000000E+00
  0.00000000E+00  0.00000000E+00  0.00000000E+00
  0.00000000E+00  0.00000000E+00  0.00000000E+00
  0.00000000E+00  0.00000000E+00  0.00000000E+00
