# Supplementary material for: Pivotal Role of Surface Terminations in MXene Thermodynamic Stability
Source: Chem Mater. 2024 Oct 11;36(20):10295–306. doi: 10.1021/acs.chemmater.4c02274 (PMC11500292; doi:10.1021/acs.chemmater.4c02274)
Supplement: Supplementary file 2 — cm4c02274_si_002.zip [file cm4c02274_si_002.zip › StructuresChemMater/Ce2N1O2.poscar]

Ce2N1O2                                 
   1.0000000000000000     
     3.6562413860722205    0.0000000000000000   -0.0000000000000000
    -1.8281206930361102    3.1663979227065697    0.0000000000000000
     0.0000000000000003    0.0000000000000003   33.3540123949052543
   Ce   N    O 
     2     1     2
Direct
  0.3333333333333357  0.6666666666666643  0.4549482654563946
  0.6666666666666643  0.3333333333333357  0.5450517345436054
  0.0000000000000000  0.0000000000000000  0.5000000000000000
  0.3333333333333357  0.6666666666666643  0.5691753568578477
  0.6666666666666643  0.3333333333333357  0.4308246431421523

  0.00000000E+00  0.00000000E+00  0.00000000E+00
  0.00000000E+00  0.00000000E+00  0.00000000E+00
  0.00000000E+00  0.00000000E+00  0.00000000E+00
  0.00000000E+00  0.00000000E+00  0.00000000E+00
  0.00000000E+00  0.00000000E+00  0.00000000E+00
