# Supplementary material for: Pivotal Role of Surface Terminations in MXene Thermodynamic Stability
Source: Chem Mater. 2024 Oct 11;36(20):10295–306. doi: 10.1021/acs.chemmater.4c02274 (PMC11500292; doi:10.1021/acs.chemmater.4c02274)
Supplement: Supplementary file 2 — cm4c02274_si_002.zip [file cm4c02274_si_002.zip › StructuresChemMater/Ce2N1P2.poscar]

Ce2N1P2                                 
   1.0000000000000000     
     3.9422088654661764    0.0000000000000003   -0.0000000000000001
    -1.9711044327330880    3.4140530245179397   -0.0000000000000000
    -0.0000000000000015    0.0000000000000057   28.6905283306305421
   Ce   N    P 
     2     1     2
Direct
  0.3333333333333357  0.6666666666666643  0.4529892638780169
  0.6666666666666643  0.3333333333333357  0.5470107361219831
  0.0000000000000000  0.0000000000000000  0.5000000000000000
  0.3333333333333357  0.6666666666666643  0.5979095258453171
  0.6666666666666643  0.3333333333333357  0.4020904741546829

  0.00000000E+00  0.00000000E+00  0.00000000E+00
  0.00000000E+00  0.00000000E+00  0.00000000E+00
  0.00000000E+00  0.00000000E+00  0.00000000E+00
  0.00000000E+00  0.00000000E+00  0.00000000E+00
  0.00000000E+00  0.00000000E+00  0.00000000E+00
