# Supplementary material for: Pivotal Role of Surface Terminations in MXene Thermodynamic Stability
Source: Chem Mater. 2024 Oct 11;36(20):10295–306. doi: 10.1021/acs.chemmater.4c02274 (PMC11500292; doi:10.1021/acs.chemmater.4c02274)
Supplement: Supplementary file 2 — cm4c02274_si_002.zip [file cm4c02274_si_002.zip › StructuresChemMater/Ce2N1S2.poscar]

Ce2N1S2                                 
   1.0000000000000000     
     3.8956230425120015    0.0000000000000001   -0.0000000000000001
    -1.9478115212560008    3.3737085183834177    0.0000000000000003
    -0.0000000000000000    0.0000000000000002   29.3808228270496308
   Ce   N    S 
     2     1     2
Direct
  0.3333333333333357  0.6666666666666643  0.4522236008996217
  0.6666666666666643  0.3333333333333357  0.5477763991003783
  0.0000000000000000  0.0000000000000000  0.5000000000000000
  0.3333333333333357  0.6666666666666643  0.5978378114327754
  0.6666666666666643  0.3333333333333357  0.4021621885672246

  0.00000000E+00  0.00000000E+00  0.00000000E+00
  0.00000000E+00  0.00000000E+00  0.00000000E+00
  0.00000000E+00  0.00000000E+00  0.00000000E+00
  0.00000000E+00  0.00000000E+00  0.00000000E+00
  0.00000000E+00  0.00000000E+00  0.00000000E+00
