# Supplementary material for: Pivotal Role of Surface Terminations in MXene Thermodynamic Stability
Source: Chem Mater. 2024 Oct 11;36(20):10295–306. doi: 10.1021/acs.chemmater.4c02274 (PMC11500292; doi:10.1021/acs.chemmater.4c02274)
Supplement: Supplementary file 2 — cm4c02274_si_002.zip [file cm4c02274_si_002.zip › StructuresChemMater/Ce2N1Sb2.poscar]

Ce2N1Sb2                                
   1.0000000000000000     
     3.4370334027699845    0.0000000000000001   -0.0000000000000000
    -1.7185167013849922    2.9765582404544810    0.0000000000000000
     0.0000000000000007   -0.0000000000000011   37.7442065901630244
   Ce   N    Sb
     2     1     2
Direct
  0.3333333333333357  0.6666666666666643  0.4614489062000899
  0.6666666666666643  0.3333333333333357  0.5385510937999101
  0.0000000000000000  0.0000000000000000  0.5000000000000000
  0.3333333333333357  0.6666666666666643  0.6116047724256930
  0.6666666666666643  0.3333333333333357  0.3883952275743070

  0.00000000E+00  0.00000000E+00  0.00000000E+00
  0.00000000E+00  0.00000000E+00  0.00000000E+00
  0.00000000E+00  0.00000000E+00  0.00000000E+00
  0.00000000E+00  0.00000000E+00  0.00000000E+00
  0.00000000E+00  0.00000000E+00  0.00000000E+00
