# Supplementary material for: Pivotal Role of Surface Terminations in MXene Thermodynamic Stability
Source: Chem Mater. 2024 Oct 11;36(20):10295–306. doi: 10.1021/acs.chemmater.4c02274 (PMC11500292; doi:10.1021/acs.chemmater.4c02274)
Supplement: Supplementary file 2 — cm4c02274_si_002.zip [file cm4c02274_si_002.zip › StructuresChemMater/Ce2N1Se2.poscar]

Ce2N1Se2                                
   1.0000000000000000     
     3.9200356169233279   -0.0000000000000003   -0.0000000000000001
    -1.9600178084616640    3.3948504279954070    0.0000000000000001
    -0.0000000000000008   -0.0000000000000011   29.0160158866129336
   Ce   N    Se
     2     1     2
Direct
  0.3333333333333357  0.6666666666666643  0.4523755758648349
  0.6666666666666643  0.3333333333333357  0.5476244241351651
  0.0000000000000000  0.0000000000000000  0.5000000000000000
  0.3333333333333357  0.6666666666666643  0.6056251321238477
  0.6666666666666643  0.3333333333333357  0.3943748678761523

  0.00000000E+00  0.00000000E+00  0.00000000E+00
  0.00000000E+00  0.00000000E+00  0.00000000E+00
  0.00000000E+00  0.00000000E+00  0.00000000E+00
  0.00000000E+00  0.00000000E+00  0.00000000E+00
  0.00000000E+00  0.00000000E+00  0.00000000E+00
