# Supplementary material for: Pivotal Role of Surface Terminations in MXene Thermodynamic Stability
Source: Chem Mater. 2024 Oct 11;36(20):10295–306. doi: 10.1021/acs.chemmater.4c02274 (PMC11500292; doi:10.1021/acs.chemmater.4c02274)
Supplement: Supplementary file 2 — cm4c02274_si_002.zip [file cm4c02274_si_002.zip › StructuresChemMater/Ce2N1Te2.poscar]

Ce2N1Te2                                
   1.0000000000000000     
     3.9315944082130452    0.0000000000000004    0.0000000000000001
    -1.9657972041065226    3.4048606348893404   -0.0000000000000001
     0.0000000000000015    0.0000000000000004   28.8456539328501549
   Ce   N    Te
     2     1     2
Direct
  0.3333333333333357  0.6666666666666643  0.4532065078521299
  0.6666666666666643  0.3333333333333357  0.5467934921478701
  0.0000000000000000  0.0000000000000000  0.5000000000000000
  0.3333333333333357  0.6666666666666643  0.6179564501434029
  0.6666666666666643  0.3333333333333357  0.3820435498565971

  0.00000000E+00  0.00000000E+00  0.00000000E+00
  0.00000000E+00  0.00000000E+00  0.00000000E+00
  0.00000000E+00  0.00000000E+00  0.00000000E+00
  0.00000000E+00  0.00000000E+00  0.00000000E+00
  0.00000000E+00  0.00000000E+00  0.00000000E+00
