# Supplementary material for: Pivotal Role of Surface Terminations in MXene Thermodynamic Stability
Source: Chem Mater. 2024 Oct 11;36(20):10295–306. doi: 10.1021/acs.chemmater.4c02274 (PMC11500292; doi:10.1021/acs.chemmater.4c02274)
Supplement: Supplementary file 2 — cm4c02274_si_002.zip [file cm4c02274_si_002.zip › StructuresChemMater/Ce3C2.poscar]

Ce3C2                                   
   1.0000000000000000     
     3.5866234131287209   -0.0000000000000004    0.0000000000000000
    -1.7933117065643607    3.1061069895775208   -0.0000000000000000
    -0.0000000000000003    0.0000000000000003   36.2407416793008252
   Ce   C 
     3     2
Direct
  0.6666666666666643  0.3333333333333357  0.4199058224113656
  0.3333333333333357  0.6666666666666643  0.5800941775886344
  0.0000000000000000  0.0000000000000000  0.5000000000000000
  0.3333333333333357  0.6666666666666643  0.4539733242742372
  0.6666666666666643  0.3333333333333357  0.5460266757257628

  0.00000000E+00  0.00000000E+00  0.00000000E+00
  0.00000000E+00  0.00000000E+00  0.00000000E+00
  0.00000000E+00  0.00000000E+00  0.00000000E+00
  0.00000000E+00  0.00000000E+00  0.00000000E+00
  0.00000000E+00  0.00000000E+00  0.00000000E+00
