# Supplementary material for: Pivotal Role of Surface Terminations in MXene Thermodynamic Stability
Source: Chem Mater. 2024 Oct 11;36(20):10295–306. doi: 10.1021/acs.chemmater.4c02274 (PMC11500292; doi:10.1021/acs.chemmater.4c02274)
Supplement: Supplementary file 2 — cm4c02274_si_002.zip [file cm4c02274_si_002.zip › StructuresChemMater/Ce3C2As2.poscar]

Ce3 As2 C2                              
   1.0000000000000000     
     3.4871151969561773    0.0000000000000003    0.0000000000000003
    -1.7435575984780887    3.0199303464868246   -0.0000000000000003
     0.0000000000000009   -0.0000000000000011   38.3385820399429065
   Ce   C    As
     3     2     2
Direct
  0.6666666666666643  0.3333333333333357  0.4204757141529285
  0.3333333333333357  0.6666666666666643  0.5795242858470715
  0.0000000000000000  0.0000000000000000  0.5000000000000000
  0.3333333333333357  0.6666666666666643  0.4569070818609759
  0.6666666666666643  0.3333333333333357  0.5430929181390241
  0.6666666666666643  0.3333333333333357  0.6423350879914267
  0.3333333333333357  0.6666666666666643  0.3576649120085733

  0.00000000E+00  0.00000000E+00  0.00000000E+00
  0.00000000E+00  0.00000000E+00  0.00000000E+00
  0.00000000E+00  0.00000000E+00  0.00000000E+00
  0.00000000E+00  0.00000000E+00  0.00000000E+00
  0.00000000E+00  0.00000000E+00  0.00000000E+00
  0.00000000E+00  0.00000000E+00  0.00000000E+00
  0.00000000E+00  0.00000000E+00  0.00000000E+00
