# Supplementary material for: Pivotal Role of Surface Terminations in MXene Thermodynamic Stability
Source: Chem Mater. 2024 Oct 11;36(20):10295–306. doi: 10.1021/acs.chemmater.4c02274 (PMC11500292; doi:10.1021/acs.chemmater.4c02274)
Supplement: Supplementary file 2 — cm4c02274_si_002.zip [file cm4c02274_si_002.zip › StructuresChemMater/Ce3C2Br2.poscar]

Ce3C2Br2                                
   1.0000000000000000     
     3.8031978927458310   -0.0000000000000008    0.0000000000000002
    -1.9015989463729155    3.2936659907373347   -0.0000000000000000
     0.0000000000000011    0.0000000000000002   32.2307779357286748
   Ce   C    Br
     3     2     2
Direct
  0.6666666666666643  0.3333333333333357  0.4118848645231026
  0.3333333333333357  0.6666666666666643  0.5881151354768974
  0.0000000000000000  0.0000000000000000  0.5000000000000000
  0.3333333333333357  0.6666666666666643  0.4495966064953549
  0.6666666666666643  0.3333333333333357  0.5504033935046451
  0.0000000000000000  0.0000000000000000  0.6515373318142679
  0.0000000000000000  0.0000000000000000  0.3484626681857321

  0.00000000E+00  0.00000000E+00  0.00000000E+00
  0.00000000E+00  0.00000000E+00  0.00000000E+00
  0.00000000E+00  0.00000000E+00  0.00000000E+00
  0.00000000E+00  0.00000000E+00  0.00000000E+00
  0.00000000E+00  0.00000000E+00  0.00000000E+00
  0.00000000E+00  0.00000000E+00  0.00000000E+00
  0.00000000E+00  0.00000000E+00  0.00000000E+00
