# Supplementary material for: Pivotal Role of Surface Terminations in MXene Thermodynamic Stability
Source: Chem Mater. 2024 Oct 11;36(20):10295–306. doi: 10.1021/acs.chemmater.4c02274 (PMC11500292; doi:10.1021/acs.chemmater.4c02274)
Supplement: Supplementary file 2 — cm4c02274_si_002.zip [file cm4c02274_si_002.zip › StructuresChemMater/Ce3C2Cl2.poscar]

Ce3C2Cl2                                
   1.0000000000000000     
     3.7763461327612697   -0.0000000000000003   -0.0000000000000000
    -1.8881730663806349    3.2704116844543809    0.0000000000000001
     0.0000000000000000   -0.0000000000000013   32.6907622648735270
   Ce   C    Cl
     3     2     2
Direct
  0.6666666666666643  0.3333333333333357  0.4126211883682345
  0.3333333333333357  0.6666666666666643  0.5873788116317655
  0.0000000000000000  0.0000000000000000  0.5000000000000000
  0.3333333333333357  0.6666666666666643  0.4502672987421050
  0.6666666666666643  0.3333333333333357  0.5497327012578950
  0.0000000000000000  0.0000000000000000  0.6438442401564402
  0.0000000000000000  0.0000000000000000  0.3561557598435598

  0.00000000E+00  0.00000000E+00  0.00000000E+00
  0.00000000E+00  0.00000000E+00  0.00000000E+00
  0.00000000E+00  0.00000000E+00  0.00000000E+00
  0.00000000E+00  0.00000000E+00  0.00000000E+00
  0.00000000E+00  0.00000000E+00  0.00000000E+00
  0.00000000E+00  0.00000000E+00  0.00000000E+00
  0.00000000E+00  0.00000000E+00  0.00000000E+00
