# Supplementary material for: Pivotal Role of Surface Terminations in MXene Thermodynamic Stability
Source: Chem Mater. 2024 Oct 11;36(20):10295–306. doi: 10.1021/acs.chemmater.4c02274 (PMC11500292; doi:10.1021/acs.chemmater.4c02274)
Supplement: Supplementary file 2 — cm4c02274_si_002.zip [file cm4c02274_si_002.zip › StructuresChemMater/Ce3C2F2.poscar]

Ce3C2F2                                 
   1.0000000000000000     
     3.6904831432179774    0.0000000000000002   -0.0000000000000001
    -1.8452415716089883    3.1960521542650131    0.0000000000000000
    -0.0000000000000009    0.0000000000000016   34.2296283290618391
   Ce   C    F 
     3     2     2
Direct
  0.6666666666666643  0.3333333333333357  0.4147157983466840
  0.3333333333333357  0.6666666666666643  0.5852842016533160
  0.0000000000000000  0.0000000000000000  0.5000000000000000
  0.3333333333333357  0.6666666666666643  0.4519033596708582
  0.6666666666666643  0.3333333333333357  0.5480966403291418
  0.0000000000000000  0.0000000000000000  0.6209418396416595
  0.0000000000000000  0.0000000000000000  0.3790581603583334

  0.00000000E+00  0.00000000E+00  0.00000000E+00
  0.00000000E+00  0.00000000E+00  0.00000000E+00
  0.00000000E+00  0.00000000E+00  0.00000000E+00
  0.00000000E+00  0.00000000E+00  0.00000000E+00
  0.00000000E+00  0.00000000E+00  0.00000000E+00
  0.00000000E+00  0.00000000E+00  0.00000000E+00
  0.00000000E+00  0.00000000E+00  0.00000000E+00
