# Supplementary material for: Pivotal Role of Surface Terminations in MXene Thermodynamic Stability
Source: Chem Mater. 2024 Oct 11;36(20):10295–306. doi: 10.1021/acs.chemmater.4c02274 (PMC11500292; doi:10.1021/acs.chemmater.4c02274)
Supplement: Supplementary file 2 — cm4c02274_si_002.zip [file cm4c02274_si_002.zip › StructuresChemMater/Ce3C2I2.poscar]

Ce3C2I2                                 
   1.0000000000000000     
     3.8605511540600235   -0.0000000000000002   -0.0000000000000000
    -1.9302755770300117    3.3433353720253067   -0.0000000000000000
    -0.0000000000000003    0.0000000000000002   31.2802353936973851
   Ce   C    I 
     3     2     2
Direct
  0.6666666666666643  0.3333333333333357  0.4104104805360578
  0.3333333333333357  0.6666666666666643  0.5895895194639422
  0.0000000000000000  0.0000000000000000  0.5000000000000000
  0.3333333333333357  0.6666666666666643  0.4485353183118974
  0.6666666666666643  0.3333333333333357  0.5514646816881026
  0.0000000000000000  0.0000000000000000  0.6629191028863204
  0.0000000000000000  0.0000000000000000  0.3370808971136796

  0.00000000E+00  0.00000000E+00  0.00000000E+00
  0.00000000E+00  0.00000000E+00  0.00000000E+00
  0.00000000E+00  0.00000000E+00  0.00000000E+00
  0.00000000E+00  0.00000000E+00  0.00000000E+00
  0.00000000E+00  0.00000000E+00  0.00000000E+00
  0.00000000E+00  0.00000000E+00  0.00000000E+00
  0.00000000E+00  0.00000000E+00  0.00000000E+00
