# Supplementary material for: Pivotal Role of Surface Terminations in MXene Thermodynamic Stability
Source: Chem Mater. 2024 Oct 11;36(20):10295–306. doi: 10.1021/acs.chemmater.4c02274 (PMC11500292; doi:10.1021/acs.chemmater.4c02274)
Supplement: Supplementary file 2 — cm4c02274_si_002.zip [file cm4c02274_si_002.zip › StructuresChemMater/Ce3C2O2.poscar]

Ce3C2O2                                 
   1.0000000000000000     
     3.6955774523410927    0.0000000000000004    0.0000000000000002
    -1.8477887261705463    3.2004639553803611   -0.0000000000000000
     0.0000000000000014   -0.0000000000000018   34.1353231102959924
   Ce   C    O 
     3     2     2
Direct
  0.6666666666666643  0.3333333333333357  0.4108420207552754
  0.3333333333333357  0.6666666666666643  0.5891579792447246
  0.0000000000000000  0.0000000000000000  0.5000000000000000
  0.3333333333333357  0.6666666666666643  0.4571389893017894
  0.6666666666666643  0.3333333333333357  0.5428610106982106
  0.0000000000000000  0.0000000000000000  0.6110747932194016
  0.0000000000000000  0.0000000000000000  0.3889252067805984

  0.00000000E+00  0.00000000E+00  0.00000000E+00
  0.00000000E+00  0.00000000E+00  0.00000000E+00
  0.00000000E+00  0.00000000E+00  0.00000000E+00
  0.00000000E+00  0.00000000E+00  0.00000000E+00
  0.00000000E+00  0.00000000E+00  0.00000000E+00
  0.00000000E+00  0.00000000E+00  0.00000000E+00
  0.00000000E+00  0.00000000E+00  0.00000000E+00
