# Supplementary material for: Pivotal Role of Surface Terminations in MXene Thermodynamic Stability
Source: Chem Mater. 2024 Oct 11;36(20):10295–306. doi: 10.1021/acs.chemmater.4c02274 (PMC11500292; doi:10.1021/acs.chemmater.4c02274)
Supplement: Supplementary file 2 — cm4c02274_si_002.zip [file cm4c02274_si_002.zip › StructuresChemMater/Ce3C2P2.poscar]

Ce3 P2 C2                               
   1.0000000000000000     
     4.2886293116216221    0.0000000000000027    0.0000000000000003
    -2.1443146558108097    3.7140619312788834    0.0000000000000005
     0.0000000000000014    0.0000000000000019   25.3472948276636103
   Ce   C    P 
     3     2     2
Direct
  0.6666666666666643  0.3333333333333357  0.4054218302903791
  0.3333333333333357  0.6666666666666643  0.5945781697096209
  0.0000000000000000  0.0000000000000000  0.5000000000000000
  0.3333333333333357  0.6666666666666643  0.4434306776831534
  0.6666666666666643  0.3333333333333357  0.5565693223168466
  0.6666666666666643  0.3333333333333357  0.6325599051600577
  0.3333333333333357  0.6666666666666643  0.3674400948399423

  0.00000000E+00  0.00000000E+00  0.00000000E+00
  0.00000000E+00  0.00000000E+00  0.00000000E+00
  0.00000000E+00  0.00000000E+00  0.00000000E+00
  0.00000000E+00  0.00000000E+00  0.00000000E+00
  0.00000000E+00  0.00000000E+00  0.00000000E+00
  0.00000000E+00  0.00000000E+00  0.00000000E+00
  0.00000000E+00  0.00000000E+00  0.00000000E+00
