# Supplementary material for: Pivotal Role of Surface Terminations in MXene Thermodynamic Stability
Source: Chem Mater. 2024 Oct 11;36(20):10295–306. doi: 10.1021/acs.chemmater.4c02274 (PMC11500292; doi:10.1021/acs.chemmater.4c02274)
Supplement: Supplementary file 2 — cm4c02274_si_002.zip [file cm4c02274_si_002.zip › StructuresChemMater/Ce3C2S2.poscar]

Ce3C2S2                                 
   1.0000000000000000     
     3.8841487248759639    0.0000000000000004    0.0000000000000003
    -1.9420743624379819    3.3637714678195194   -0.0000000000000005
     0.0000000000000029   -0.0000000000000023   30.9013130613264728
   Ce   C    S 
     3     2     2
Direct
  0.6666666666666643  0.3333333333333357  0.4056284070467058
  0.3333333333333357  0.6666666666666643  0.5943715929532942
  0.0000000000000000  0.0000000000000000  0.5000000000000000
  0.3333333333333357  0.6666666666666643  0.4540020385908718
  0.6666666666666643  0.3333333333333357  0.5459979614091282
  0.0000000000000000  0.0000000000000000  0.6413137304733709
  0.0000000000000000  0.0000000000000000  0.3586862695266291

  0.00000000E+00  0.00000000E+00  0.00000000E+00
  0.00000000E+00  0.00000000E+00  0.00000000E+00
  0.00000000E+00  0.00000000E+00  0.00000000E+00
  0.00000000E+00  0.00000000E+00  0.00000000E+00
  0.00000000E+00  0.00000000E+00  0.00000000E+00
  0.00000000E+00  0.00000000E+00  0.00000000E+00
  0.00000000E+00  0.00000000E+00  0.00000000E+00
