# Supplementary material for: Pivotal Role of Surface Terminations in MXene Thermodynamic Stability
Source: Chem Mater. 2024 Oct 11;36(20):10295–306. doi: 10.1021/acs.chemmater.4c02274 (PMC11500292; doi:10.1021/acs.chemmater.4c02274)
Supplement: Supplementary file 2 — cm4c02274_si_002.zip [file cm4c02274_si_002.zip › StructuresChemMater/Ce3C2Sb2.poscar]

Ce3 Sb2 C2                              
   1.0000000000000000     
     3.5289636610420922   -0.0000000000000004   -0.0000000000000001
    -1.7644818305210457    3.0561721794945873    0.0000000000000002
     0.0000000000000003    0.0000000000000016   37.4346918797016741
   Ce   C    Sb
     3     2     2
Direct
  0.6666666666666643  0.3333333333333357  0.4198831427856362
  0.3333333333333357  0.6666666666666643  0.5801168572143638
  0.0000000000000000  0.0000000000000000  0.5000000000000000
  0.3333333333333357  0.6666666666666643  0.4556669279983225
  0.6666666666666643  0.3333333333333357  0.5443330720016775
  0.6666666666666643  0.3333333333333357  0.6529114679786687
  0.3333333333333357  0.6666666666666643  0.3470885320213313

  0.00000000E+00  0.00000000E+00  0.00000000E+00
  0.00000000E+00  0.00000000E+00  0.00000000E+00
  0.00000000E+00  0.00000000E+00  0.00000000E+00
  0.00000000E+00  0.00000000E+00  0.00000000E+00
  0.00000000E+00  0.00000000E+00  0.00000000E+00
  0.00000000E+00  0.00000000E+00  0.00000000E+00
  0.00000000E+00  0.00000000E+00  0.00000000E+00
