# Supplementary material for: Pivotal Role of Surface Terminations in MXene Thermodynamic Stability
Source: Chem Mater. 2024 Oct 11;36(20):10295–306. doi: 10.1021/acs.chemmater.4c02274 (PMC11500292; doi:10.1021/acs.chemmater.4c02274)
Supplement: Supplementary file 2 — cm4c02274_si_002.zip [file cm4c02274_si_002.zip › StructuresChemMater/Ce3C2Se2.poscar]

Ce3C2Se2                                
   1.0000000000000000     
     3.8959585519986963    0.0000000000000003    0.0000000000000003
    -1.9479792759993482    3.3739990781221012   -0.0000000000000002
     0.0000000000000017   -0.0000000000000009   30.7142545801658429
   Ce   C    Se
     3     2     2
Direct
  0.6666666666666643  0.3333333333333357  0.4053364986233134
  0.3333333333333357  0.6666666666666643  0.5946635013766866
  0.0000000000000000  0.0000000000000000  0.5000000000000000
  0.3333333333333357  0.6666666666666643  0.4533832719036539
  0.6666666666666643  0.3333333333333357  0.5466167280963461
  0.0000000000000000  0.0000000000000000  0.6493863802871971
  0.0000000000000000  0.0000000000000000  0.3506136197128029

  0.00000000E+00  0.00000000E+00  0.00000000E+00
  0.00000000E+00  0.00000000E+00  0.00000000E+00
  0.00000000E+00  0.00000000E+00  0.00000000E+00
  0.00000000E+00  0.00000000E+00  0.00000000E+00
  0.00000000E+00  0.00000000E+00  0.00000000E+00
  0.00000000E+00  0.00000000E+00  0.00000000E+00
  0.00000000E+00  0.00000000E+00  0.00000000E+00
