# Supplementary material for: Pivotal Role of Surface Terminations in MXene Thermodynamic Stability
Source: Chem Mater. 2024 Oct 11;36(20):10295–306. doi: 10.1021/acs.chemmater.4c02274 (PMC11500292; doi:10.1021/acs.chemmater.4c02274)
Supplement: Supplementary file 2 — cm4c02274_si_002.zip [file cm4c02274_si_002.zip › StructuresChemMater/Ce3C2Te2.poscar]

Ce3C2Te2                                
   1.0000000000000000     
     3.7312211012902345   -0.0000000000000004    0.0000000000000000
    -1.8656105506451173    3.2313322608538764    0.0000000000000002
     0.0000000000000015   -0.0000000000000025   33.4862616085861688
   Ce   C    Te
     3     2     2
Direct
  0.6666666666666643  0.3333333333333357  0.4129789612921329
  0.3333333333333357  0.6666666666666643  0.5870210387078671
  0.0000000000000000  0.0000000000000000  0.5000000000000000
  0.3333333333333357  0.6666666666666643  0.4516948561271406
  0.6666666666666643  0.3333333333333357  0.5483051438728594
  0.0000000000000000  0.0000000000000000  0.6585477707424161
  0.0000000000000000  0.0000000000000000  0.3414522292575910

  0.00000000E+00  0.00000000E+00  0.00000000E+00
  0.00000000E+00  0.00000000E+00  0.00000000E+00
  0.00000000E+00  0.00000000E+00  0.00000000E+00
  0.00000000E+00  0.00000000E+00  0.00000000E+00
  0.00000000E+00  0.00000000E+00  0.00000000E+00
  0.00000000E+00  0.00000000E+00  0.00000000E+00
  0.00000000E+00  0.00000000E+00  0.00000000E+00
