# Supplementary material for: Pivotal Role of Surface Terminations in MXene Thermodynamic Stability
Source: Chem Mater. 2024 Oct 11;36(20):10295–306. doi: 10.1021/acs.chemmater.4c02274 (PMC11500292; doi:10.1021/acs.chemmater.4c02274)
Supplement: Supplementary file 2 — cm4c02274_si_002.zip [file cm4c02274_si_002.zip › StructuresChemMater/Ce3N2.poscar]

Ce3N2                                   
   1.0000000000000000     
     3.5011632172942417   -0.0000000000000004    0.0000000000000000
    -1.7505816086471211    3.0320962889724705    0.0000000000000000
     0.0000000000000003   -0.0000000000000004   38.0315408373948785
   Ce   N 
     3     2
Direct
  0.6666666666666643  0.3333333333333357  0.4250978532685679
  0.3333333333333357  0.6666666666666643  0.5749021467314321
  0.0000000000000000  0.0000000000000000  0.5000000000000000
  0.3333333333333357  0.6666666666666643  0.4591018538176996
  0.6666666666666643  0.3333333333333357  0.5408981461823004

  0.00000000E+00  0.00000000E+00  0.00000000E+00
  0.00000000E+00  0.00000000E+00  0.00000000E+00
  0.00000000E+00  0.00000000E+00  0.00000000E+00
  0.00000000E+00  0.00000000E+00  0.00000000E+00
  0.00000000E+00  0.00000000E+00  0.00000000E+00
