# Supplementary material for: Pivotal Role of Surface Terminations in MXene Thermodynamic Stability
Source: Chem Mater. 2024 Oct 11;36(20):10295–306. doi: 10.1021/acs.chemmater.4c02274 (PMC11500292; doi:10.1021/acs.chemmater.4c02274)
Supplement: Supplementary file 2 — cm4c02274_si_002.zip [file cm4c02274_si_002.zip › StructuresChemMater/Ce3N2As2.poscar]

Ce3 As2 N2                              
   1.0000000000000000     
     3.4611059639682384    0.0000000000000002    0.0000000000000000
    -1.7305529819841192    2.9974056899863215   -0.0000000000000000
     0.0000000000000007    0.0000000000000004   38.9169542712727647
   Ce   N    As
     3     2     2
Direct
  0.6666666666666643  0.3333333333333357  0.4245300847714049
  0.3333333333333357  0.6666666666666643  0.5754699152285951
  0.0000000000000000  0.0000000000000000  0.5000000000000000
  0.3333333333333357  0.6666666666666643  0.4602264461205792
  0.6666666666666643  0.3333333333333357  0.5397735538794208
  0.6666666666666643  0.3333333333333357  0.6367177585913453
  0.3333333333333357  0.6666666666666643  0.3632822414086547

  0.00000000E+00  0.00000000E+00  0.00000000E+00
  0.00000000E+00  0.00000000E+00  0.00000000E+00
  0.00000000E+00  0.00000000E+00  0.00000000E+00
  0.00000000E+00  0.00000000E+00  0.00000000E+00
  0.00000000E+00  0.00000000E+00  0.00000000E+00
  0.00000000E+00  0.00000000E+00  0.00000000E+00
  0.00000000E+00  0.00000000E+00  0.00000000E+00
