# Supplementary material for: Pivotal Role of Surface Terminations in MXene Thermodynamic Stability
Source: Chem Mater. 2024 Oct 11;36(20):10295–306. doi: 10.1021/acs.chemmater.4c02274 (PMC11500292; doi:10.1021/acs.chemmater.4c02274)
Supplement: Supplementary file 2 — cm4c02274_si_002.zip [file cm4c02274_si_002.zip › StructuresChemMater/Ce3N2Br2.poscar]

Ce3N2Br2                                
   1.0000000000000000     
     3.7093437521315771   -0.0000000000000003   -0.0000000000000000
    -1.8546718760657885    3.2123859207150312    0.0000000000000000
    -0.0000000000000000    0.0000000000000003   33.8824238736860934
   Ce   N    Br
     3     2     2
Direct
  0.6666666666666643  0.3333333333333357  0.4196347757520726
  0.3333333333333357  0.6666666666666643  0.5803652242479274
  0.0000000000000000  0.0000000000000000  0.5000000000000000
  0.3333333333333357  0.6666666666666643  0.4558287448383425
  0.6666666666666643  0.3333333333333357  0.5441712551616575
  0.0000000000000000  0.0000000000000000  0.6415457242745646
  0.0000000000000000  0.0000000000000000  0.3584542757254425

  0.00000000E+00  0.00000000E+00  0.00000000E+00
  0.00000000E+00  0.00000000E+00  0.00000000E+00
  0.00000000E+00  0.00000000E+00  0.00000000E+00
  0.00000000E+00  0.00000000E+00  0.00000000E+00
  0.00000000E+00  0.00000000E+00  0.00000000E+00
  0.00000000E+00  0.00000000E+00  0.00000000E+00
  0.00000000E+00  0.00000000E+00  0.00000000E+00
