# Supplementary material for: Pivotal Role of Surface Terminations in MXene Thermodynamic Stability
Source: Chem Mater. 2024 Oct 11;36(20):10295–306. doi: 10.1021/acs.chemmater.4c02274 (PMC11500292; doi:10.1021/acs.chemmater.4c02274)
Supplement: Supplementary file 2 — cm4c02274_si_002.zip [file cm4c02274_si_002.zip › StructuresChemMater/Ce3N2Cl2.poscar]

Ce3N2Cl2                                
   1.0000000000000000     
     3.6817903399381020    0.0000000000000006   -0.0000000000000000
    -1.8408951699690508    3.1885239657945426   -0.0000000000000000
     0.0000000000000002    0.0000000000000001   34.3914532355617126
   Ce   N    Cl
     3     2     2
Direct
  0.6666666666666643  0.3333333333333357  0.4201901565053845
  0.3333333333333357  0.6666666666666643  0.5798098434946155
  0.0000000000000000  0.0000000000000000  0.5000000000000000
  0.3333333333333357  0.6666666666666643  0.4561559036034808
  0.6666666666666643  0.3333333333333357  0.5438440963965192
  0.0000000000000000  0.0000000000000000  0.6346689300725359
  0.0000000000000000  0.0000000000000000  0.3653310699274641

  0.00000000E+00  0.00000000E+00  0.00000000E+00
  0.00000000E+00  0.00000000E+00  0.00000000E+00
  0.00000000E+00  0.00000000E+00  0.00000000E+00
  0.00000000E+00  0.00000000E+00  0.00000000E+00
  0.00000000E+00  0.00000000E+00  0.00000000E+00
  0.00000000E+00  0.00000000E+00  0.00000000E+00
  0.00000000E+00  0.00000000E+00  0.00000000E+00
