# Supplementary material for: Pivotal Role of Surface Terminations in MXene Thermodynamic Stability
Source: Chem Mater. 2024 Oct 11;36(20):10295–306. doi: 10.1021/acs.chemmater.4c02274 (PMC11500292; doi:10.1021/acs.chemmater.4c02274)
Supplement: Supplementary file 2 — cm4c02274_si_002.zip [file cm4c02274_si_002.zip › StructuresChemMater/Ce3N2F2.poscar]

Ce3N2F2                                 
   1.0000000000000000     
     3.6149256428673620   -0.0000000000000003    0.0000000000000000
    -1.8074628214336810    3.1306174395149284   -0.0000000000000001
     0.0000000000000003   -0.0000000000000001   35.6754860248920380
   Ce   N    F 
     3     2     2
Direct
  0.6666666666666643  0.3333333333333357  0.4208069934296716
  0.3333333333333357  0.6666666666666643  0.5791930065703284
  0.0000000000000000  0.0000000000000000  0.5000000000000000
  0.3333333333333357  0.6666666666666643  0.4560928542506986
  0.6666666666666643  0.3333333333333357  0.5439071457493014
  0.0000000000000000  0.0000000000000000  0.6154939009018747
  0.0000000000000000  0.0000000000000000  0.3845060990981253

  0.00000000E+00  0.00000000E+00  0.00000000E+00
  0.00000000E+00  0.00000000E+00  0.00000000E+00
  0.00000000E+00  0.00000000E+00  0.00000000E+00
  0.00000000E+00  0.00000000E+00  0.00000000E+00
  0.00000000E+00  0.00000000E+00  0.00000000E+00
  0.00000000E+00  0.00000000E+00  0.00000000E+00
  0.00000000E+00  0.00000000E+00  0.00000000E+00
