# Supplementary material for: Pivotal Role of Surface Terminations in MXene Thermodynamic Stability
Source: Chem Mater. 2024 Oct 11;36(20):10295–306. doi: 10.1021/acs.chemmater.4c02274 (PMC11500292; doi:10.1021/acs.chemmater.4c02274)
Supplement: Supplementary file 2 — cm4c02274_si_002.zip [file cm4c02274_si_002.zip › StructuresChemMater/Ce3N2I2.poscar]

Ce3N2I2                                 
   1.0000000000000000     
     3.7712460428651102    0.0000000000000004   -0.0000000000000000
    -1.8856230214325551    3.2659948770427212    0.0000000000000000
    -0.0000000000000001   -0.0000000000000002   32.7792415426855825
   Ce   N    I 
     3     2     2
Direct
  0.6666666666666643  0.3333333333333357  0.4180582779139996
  0.3333333333333357  0.6666666666666643  0.5819417220860004
  0.0000000000000000  0.0000000000000000  0.5000000000000000
  0.3333333333333357  0.6666666666666643  0.4549498766174978
  0.6666666666666643  0.3333333333333357  0.5450501233825022
  0.0000000000000000  0.0000000000000000  0.6523666373107417
  0.0000000000000000  0.0000000000000000  0.3476333626892583

  0.00000000E+00  0.00000000E+00  0.00000000E+00
  0.00000000E+00  0.00000000E+00  0.00000000E+00
  0.00000000E+00  0.00000000E+00  0.00000000E+00
  0.00000000E+00  0.00000000E+00  0.00000000E+00
  0.00000000E+00  0.00000000E+00  0.00000000E+00
  0.00000000E+00  0.00000000E+00  0.00000000E+00
  0.00000000E+00  0.00000000E+00  0.00000000E+00
