# Supplementary material for: Pivotal Role of Surface Terminations in MXene Thermodynamic Stability
Source: Chem Mater. 2024 Oct 11;36(20):10295–306. doi: 10.1021/acs.chemmater.4c02274 (PMC11500292; doi:10.1021/acs.chemmater.4c02274)
Supplement: Supplementary file 2 — cm4c02274_si_002.zip [file cm4c02274_si_002.zip › StructuresChemMater/Ce3N2O2.poscar]

Ce3N2O2                                 
   1.0000000000000000     
     3.6354436030921478    0.0000000000000004    0.0000000000000001
    -1.8177218015460739    3.1483865143034326   -0.0000000000000002
     0.0000000000000007   -0.0000000000000026   35.2739270071143238
   Ce   N    O 
     3     2     2
Direct
  0.6666666666666643  0.3333333333333357  0.4164024748805062
  0.3333333333333357  0.6666666666666643  0.5835975251194938
  0.0000000000000000  0.0000000000000000  0.5000000000000000
  0.3333333333333357  0.6666666666666643  0.4597061002697913
  0.6666666666666643  0.3333333333333357  0.5402938997302087
  0.0000000000000000  0.0000000000000000  0.6069908727506359
  0.0000000000000000  0.0000000000000000  0.3930091272493641

  0.00000000E+00  0.00000000E+00  0.00000000E+00
  0.00000000E+00  0.00000000E+00  0.00000000E+00
  0.00000000E+00  0.00000000E+00  0.00000000E+00
  0.00000000E+00  0.00000000E+00  0.00000000E+00
  0.00000000E+00  0.00000000E+00  0.00000000E+00
  0.00000000E+00  0.00000000E+00  0.00000000E+00
  0.00000000E+00  0.00000000E+00  0.00000000E+00
