# Supplementary material for: Pivotal Role of Surface Terminations in MXene Thermodynamic Stability
Source: Chem Mater. 2024 Oct 11;36(20):10295–306. doi: 10.1021/acs.chemmater.4c02274 (PMC11500292; doi:10.1021/acs.chemmater.4c02274)
Supplement: Supplementary file 2 — cm4c02274_si_002.zip [file cm4c02274_si_002.zip › StructuresChemMater/Ce3N2P2.poscar]

Ce3N2P2                                 
   1.0000000000000000     
     3.8423275448973540    0.0000000000000000   -0.0000000000000001
    -1.9211637724486772    3.3275532635417995   -0.0000000000000001
     0.0000000000000000    0.0000000000000007   31.5776543845588691
   Ce   N    P 
     3     2     2
Direct
  0.6666666666666643  0.3333333333333357  0.4095923112854720
  0.3333333333333357  0.6666666666666643  0.5904076887145280
  0.0000000000000000  0.0000000000000000  0.5000000000000000
  0.3333333333333357  0.6666666666666643  0.4622473340080262
  0.6666666666666643  0.3333333333333357  0.5377526659919738
  0.0000000000000000  0.0000000000000000  0.6360117092567066
  0.0000000000000000  0.0000000000000000  0.3639882907432934

  0.00000000E+00  0.00000000E+00  0.00000000E+00
  0.00000000E+00  0.00000000E+00  0.00000000E+00
  0.00000000E+00  0.00000000E+00  0.00000000E+00
  0.00000000E+00  0.00000000E+00  0.00000000E+00
  0.00000000E+00  0.00000000E+00  0.00000000E+00
  0.00000000E+00  0.00000000E+00  0.00000000E+00
  0.00000000E+00  0.00000000E+00  0.00000000E+00
