# Supplementary material for: Pivotal Role of Surface Terminations in MXene Thermodynamic Stability
Source: Chem Mater. 2024 Oct 11;36(20):10295–306. doi: 10.1021/acs.chemmater.4c02274 (PMC11500292; doi:10.1021/acs.chemmater.4c02274)
Supplement: Supplementary file 2 — cm4c02274_si_002.zip [file cm4c02274_si_002.zip › StructuresChemMater/Ce3N2S2.poscar]

Ce3N2S2                                 
   1.0000000000000000     
     3.7740972092190641    0.0000000000000005    0.0000000000000002
    -1.8870486046095321    3.2684640595356620   -0.0000000000000002
     0.0000000000000009   -0.0000000000000006   32.7297336666116436
   Ce   N    S 
     3     2     2
Direct
  0.6666666666666643  0.3333333333333357  0.4136345183601335
  0.3333333333333357  0.6666666666666643  0.5863654816398665
  0.0000000000000000  0.0000000000000000  0.5000000000000000
  0.3333333333333357  0.6666666666666643  0.4573648095873466
  0.6666666666666643  0.3333333333333357  0.5426351904126534
  0.0000000000000000  0.0000000000000000  0.6337882041938769
  0.0000000000000000  0.0000000000000000  0.3662117958061231

  0.00000000E+00  0.00000000E+00  0.00000000E+00
  0.00000000E+00  0.00000000E+00  0.00000000E+00
  0.00000000E+00  0.00000000E+00  0.00000000E+00
  0.00000000E+00  0.00000000E+00  0.00000000E+00
  0.00000000E+00  0.00000000E+00  0.00000000E+00
  0.00000000E+00  0.00000000E+00  0.00000000E+00
  0.00000000E+00  0.00000000E+00  0.00000000E+00
