# Supplementary material for: Pivotal Role of Surface Terminations in MXene Thermodynamic Stability
Source: Chem Mater. 2024 Oct 11;36(20):10295–306. doi: 10.1021/acs.chemmater.4c02274 (PMC11500292; doi:10.1021/acs.chemmater.4c02274)
Supplement: Supplementary file 2 — cm4c02274_si_002.zip [file cm4c02274_si_002.zip › StructuresChemMater/Ce3N2Sb2.poscar]

Ce3N2Sb2                                
   1.0000000000000000     
     3.5023788096261792    0.0000000000000002    0.0000000000000000
    -1.7511894048130896    3.0331490228125704    0.0000000000000000
     0.0000000000000002   -0.0000000000000007   38.0051457333171641
   Ce   N    Sb
     3     2     2
Direct
  0.6666666666666643  0.3333333333333357  0.4239341162023393
  0.3333333333333357  0.6666666666666643  0.5760658837976607
  0.0000000000000000  0.0000000000000000  0.5000000000000000
  0.3333333333333357  0.6666666666666643  0.4598681557713888
  0.6666666666666643  0.3333333333333357  0.5401318442286112
  0.0000000000000000  0.0000000000000000  0.6475280416841969
  0.0000000000000000  0.0000000000000000  0.3524719583158031

  0.00000000E+00  0.00000000E+00  0.00000000E+00
  0.00000000E+00  0.00000000E+00  0.00000000E+00
  0.00000000E+00  0.00000000E+00  0.00000000E+00
  0.00000000E+00  0.00000000E+00  0.00000000E+00
  0.00000000E+00  0.00000000E+00  0.00000000E+00
  0.00000000E+00  0.00000000E+00  0.00000000E+00
  0.00000000E+00  0.00000000E+00  0.00000000E+00
