# Supplementary material for: Pivotal Role of Surface Terminations in MXene Thermodynamic Stability
Source: Chem Mater. 2024 Oct 11;36(20):10295–306. doi: 10.1021/acs.chemmater.4c02274 (PMC11500292; doi:10.1021/acs.chemmater.4c02274)
Supplement: Supplementary file 2 — cm4c02274_si_002.zip [file cm4c02274_si_002.zip › StructuresChemMater/Ce3N2Se2.poscar]

Ce3N2Se2                                
   1.0000000000000000     
     3.7812085347380195    0.0000000000000001   -0.0000000000000000
    -1.8906042673690093    3.2746226480896543    0.0000000000000000
    -0.0000000000000001    0.0000000000000015   32.6067396980083970
   Ce   N    Se
     3     2     2
Direct
  0.6666666666666643  0.3333333333333357  0.4140901886597490
  0.3333333333333357  0.6666666666666643  0.5859098113402510
  0.0000000000000000  0.0000000000000000  0.5000000000000000
  0.3333333333333357  0.6666666666666643  0.4567130570464926
  0.6666666666666643  0.3333333333333357  0.5432869429535074
  0.0000000000000000  0.0000000000000000  0.6402478521545163
  0.0000000000000000  0.0000000000000000  0.3597521478454837

  0.00000000E+00  0.00000000E+00  0.00000000E+00
  0.00000000E+00  0.00000000E+00  0.00000000E+00
  0.00000000E+00  0.00000000E+00  0.00000000E+00
  0.00000000E+00  0.00000000E+00  0.00000000E+00
  0.00000000E+00  0.00000000E+00  0.00000000E+00
  0.00000000E+00  0.00000000E+00  0.00000000E+00
  0.00000000E+00  0.00000000E+00  0.00000000E+00
