# Supplementary material for: Pivotal Role of Surface Terminations in MXene Thermodynamic Stability
Source: Chem Mater. 2024 Oct 11;36(20):10295–306. doi: 10.1021/acs.chemmater.4c02274 (PMC11500292; doi:10.1021/acs.chemmater.4c02274)
Supplement: Supplementary file 2 — cm4c02274_si_002.zip [file cm4c02274_si_002.zip › StructuresChemMater/Ce3N2Te2.poscar]

Ce3N2Te2                                
   1.0000000000000000     
     3.7068213366040110    0.0000000000000000    0.0000000000000000
    -1.8534106683020055    3.2102014447892580   -0.0000000000000000
    -0.0000000000000003    0.0000000000000005   33.9285521453780277
   Ce   N    Te
     3     2     2
Direct
  0.6666666666666643  0.3333333333333357  0.4180105082121202
  0.3333333333333357  0.6666666666666643  0.5819894917878798
  0.0000000000000000  0.0000000000000000  0.5000000000000000
  0.3333333333333357  0.6666666666666643  0.4562513324857775
  0.6666666666666643  0.3333333333333357  0.5437486675142225
  0.0000000000000000  0.0000000000000000  0.6502236295457209
  0.0000000000000000  0.0000000000000000  0.3497763704542791

  0.00000000E+00  0.00000000E+00  0.00000000E+00
  0.00000000E+00  0.00000000E+00  0.00000000E+00
  0.00000000E+00  0.00000000E+00  0.00000000E+00
  0.00000000E+00  0.00000000E+00  0.00000000E+00
  0.00000000E+00  0.00000000E+00  0.00000000E+00
  0.00000000E+00  0.00000000E+00  0.00000000E+00
  0.00000000E+00  0.00000000E+00  0.00000000E+00
