# Supplementary material for: Pivotal Role of Surface Terminations in MXene Thermodynamic Stability
Source: Chem Mater. 2024 Oct 11;36(20):10295–306. doi: 10.1021/acs.chemmater.4c02274 (PMC11500292; doi:10.1021/acs.chemmater.4c02274)
Supplement: Supplementary file 2 — cm4c02274_si_002.zip [file cm4c02274_si_002.zip › StructuresChemMater/Ce4C3.poscar]

Ce4C3                                   
   1.0000000000000000     
     3.6268509607045787   -0.0000000000000007   -0.0000000000000001
    -1.8134254803522898    3.1409450677101542    0.0000000000000001
    -0.0000000000000021   -0.0000000000000014   37.3662785404928925
   Ce   C 
     4     3
Direct
  0.0000000000000000  0.0000000000000000  0.3819017953192159
  0.0000000000000000  0.0000000000000000  0.6180982046807841
  0.3333333333333357  0.6666666666666643  0.4601983126918370
  0.6666666666666643  0.3333333333333357  0.5398016873081630
  0.0000000000000000  0.0000000000000000  0.5000000000000000
  0.6666666666666643  0.3333333333333357  0.4132639685174837
  0.3333333333333357  0.6666666666666643  0.5867360314825163

  0.00000000E+00  0.00000000E+00  0.00000000E+00
  0.00000000E+00  0.00000000E+00  0.00000000E+00
  0.00000000E+00  0.00000000E+00  0.00000000E+00
  0.00000000E+00  0.00000000E+00  0.00000000E+00
  0.00000000E+00  0.00000000E+00  0.00000000E+00
  0.00000000E+00  0.00000000E+00  0.00000000E+00
  0.00000000E+00  0.00000000E+00  0.00000000E+00
