# Supplementary material for: Pivotal Role of Surface Terminations in MXene Thermodynamic Stability
Source: Chem Mater. 2024 Oct 11;36(20):10295–306. doi: 10.1021/acs.chemmater.4c02274 (PMC11500292; doi:10.1021/acs.chemmater.4c02274)
Supplement: Supplementary file 2 — cm4c02274_si_002.zip [file cm4c02274_si_002.zip › StructuresChemMater/Ce4C3As2.poscar]

Ce4 As2 C3                              
   1.0000000000000000     
     3.5440459946584171    0.0000000000000011    0.0000000000000002
    -1.7720229973292083    3.0692338635546732    0.0000000000000000
     0.0000000000000042   -0.0000000000000004   39.1327678480479975
   Ce   C    As
     4     3     2
Direct
  0.0000000000000000  0.0000000000000000  0.3831077343687781
  0.0000000000000000  0.0000000000000000  0.6168922656312219
  0.3333333333333357  0.6666666666666643  0.4611658901024356
  0.6666666666666643  0.3333333333333357  0.5388341098975644
  0.0000000000000000  0.0000000000000000  0.5000000000000000
  0.6666666666666643  0.3333333333333357  0.4180427585488928
  0.3333333333333357  0.6666666666666643  0.5819572414511072
  0.3333333333333357  0.6666666666666643  0.6775354666641604
  0.6666666666666643  0.3333333333333357  0.3224645333358396

  0.00000000E+00  0.00000000E+00  0.00000000E+00
  0.00000000E+00  0.00000000E+00  0.00000000E+00
  0.00000000E+00  0.00000000E+00  0.00000000E+00
  0.00000000E+00  0.00000000E+00  0.00000000E+00
  0.00000000E+00  0.00000000E+00  0.00000000E+00
  0.00000000E+00  0.00000000E+00  0.00000000E+00
  0.00000000E+00  0.00000000E+00  0.00000000E+00
  0.00000000E+00  0.00000000E+00  0.00000000E+00
  0.00000000E+00  0.00000000E+00  0.00000000E+00
