# Supplementary material for: Pivotal Role of Surface Terminations in MXene Thermodynamic Stability
Source: Chem Mater. 2024 Oct 11;36(20):10295–306. doi: 10.1021/acs.chemmater.4c02274 (PMC11500292; doi:10.1021/acs.chemmater.4c02274)
Supplement: Supplementary file 2 — cm4c02274_si_002.zip [file cm4c02274_si_002.zip › StructuresChemMater/Ce4C3Br2.poscar]

Ce4C3Br2                                
   1.0000000000000000     
     3.7770324738966310    0.0000000000000014    0.0000000000000001
    -1.8885162369483142    3.2710060733132584    0.0000000000000000
     0.0000000000000002    0.0000000000000003   34.4538555022219342
   Ce   C    Br
     4     3     2
Direct
  0.0000000000000000  0.0000000000000000  0.3744579388930305
  0.0000000000000000  0.0000000000000000  0.6255420611069766
  0.3333333333333357  0.6666666666666643  0.4582107299077194
  0.6666666666666643  0.3333333333333357  0.5417892700922806
  0.0000000000000000  0.0000000000000000  0.5000000000000000
  0.6666666666666643  0.3333333333333357  0.4083118580525138
  0.3333333333333357  0.6666666666666643  0.5916881419474862
  0.6666666666666643  0.3333333333333357  0.6852960898611116
  0.3333333333333357  0.6666666666666643  0.3147039101388884

  0.00000000E+00  0.00000000E+00  0.00000000E+00
  0.00000000E+00  0.00000000E+00  0.00000000E+00
  0.00000000E+00  0.00000000E+00  0.00000000E+00
  0.00000000E+00  0.00000000E+00  0.00000000E+00
  0.00000000E+00  0.00000000E+00  0.00000000E+00
  0.00000000E+00  0.00000000E+00  0.00000000E+00
  0.00000000E+00  0.00000000E+00  0.00000000E+00
  0.00000000E+00  0.00000000E+00  0.00000000E+00
  0.00000000E+00  0.00000000E+00  0.00000000E+00
