# Supplementary material for: Pivotal Role of Surface Terminations in MXene Thermodynamic Stability
Source: Chem Mater. 2024 Oct 11;36(20):10295–306. doi: 10.1021/acs.chemmater.4c02274 (PMC11500292; doi:10.1021/acs.chemmater.4c02274)
Supplement: Supplementary file 2 — cm4c02274_si_002.zip [file cm4c02274_si_002.zip › StructuresChemMater/Ce4C3Cl2.poscar]

Ce4C3Cl2                                
   1.0000000000000000     
     3.7600213983973507    0.0000000000000006   -0.0000000000000004
    -1.8800106991986738    3.2562740497851883    0.0000000000000001
    -0.0000000000000049   -0.0000000000000011   34.7663127380965165
   Ce   C    Cl
     4     3     2
Direct
  0.0000000000000000  0.0000000000000000  0.3750927240620427
  0.0000000000000000  0.0000000000000000  0.6249072759379573
  0.3333333333333357  0.6666666666666643  0.4584507652118788
  0.6666666666666643  0.3333333333333357  0.5415492347881212
  0.0000000000000000  0.0000000000000000  0.5000000000000000
  0.6666666666666643  0.3333333333333357  0.4090612665338398
  0.3333333333333357  0.6666666666666643  0.5909387334661602
  0.6666666666666643  0.3333333333333357  0.6782679447811972
  0.3333333333333357  0.6666666666666643  0.3217320552188028

  0.00000000E+00  0.00000000E+00  0.00000000E+00
  0.00000000E+00  0.00000000E+00  0.00000000E+00
  0.00000000E+00  0.00000000E+00  0.00000000E+00
  0.00000000E+00  0.00000000E+00  0.00000000E+00
  0.00000000E+00  0.00000000E+00  0.00000000E+00
  0.00000000E+00  0.00000000E+00  0.00000000E+00
  0.00000000E+00  0.00000000E+00  0.00000000E+00
  0.00000000E+00  0.00000000E+00  0.00000000E+00
  0.00000000E+00  0.00000000E+00  0.00000000E+00
