# Supplementary material for: Pivotal Role of Surface Terminations in MXene Thermodynamic Stability
Source: Chem Mater. 2024 Oct 11;36(20):10295–306. doi: 10.1021/acs.chemmater.4c02274 (PMC11500292; doi:10.1021/acs.chemmater.4c02274)
Supplement: Supplementary file 2 — cm4c02274_si_002.zip [file cm4c02274_si_002.zip › StructuresChemMater/Ce4C3F2.poscar]

Ce4C3F2                                 
   1.0000000000000000     
     3.6910839861469955    0.0000000000000005    0.0000000000000002
    -1.8455419930734973    3.1965724995052214   -0.0000000000000001
    -0.0000000000000014   -0.0000000000000024   36.0770826417312662
   Ce   C    F 
     4     3     2
Direct
  0.0000000000000000  0.0000000000000000  0.3771664945546931
  0.0000000000000000  0.0000000000000000  0.6228335054453069
  0.3333333333333357  0.6666666666666643  0.4593511039476539
  0.6666666666666643  0.3333333333333357  0.5406488960523461
  0.0000000000000000  0.0000000000000000  0.5000000000000000
  0.6666666666666643  0.3333333333333357  0.4114527083327459
  0.3333333333333357  0.6666666666666643  0.5885472916672541
  0.6666666666666643  0.3333333333333357  0.6566277184378748
  0.3333333333333357  0.6666666666666643  0.3433722815621252

  0.00000000E+00  0.00000000E+00  0.00000000E+00
  0.00000000E+00  0.00000000E+00  0.00000000E+00
  0.00000000E+00  0.00000000E+00  0.00000000E+00
  0.00000000E+00  0.00000000E+00  0.00000000E+00
  0.00000000E+00  0.00000000E+00  0.00000000E+00
  0.00000000E+00  0.00000000E+00  0.00000000E+00
  0.00000000E+00  0.00000000E+00  0.00000000E+00
  0.00000000E+00  0.00000000E+00  0.00000000E+00
  0.00000000E+00  0.00000000E+00  0.00000000E+00
