# Supplementary material for: Pivotal Role of Surface Terminations in MXene Thermodynamic Stability
Source: Chem Mater. 2024 Oct 11;36(20):10295–306. doi: 10.1021/acs.chemmater.4c02274 (PMC11500292; doi:10.1021/acs.chemmater.4c02274)
Supplement: Supplementary file 2 — cm4c02274_si_002.zip [file cm4c02274_si_002.zip › StructuresChemMater/Ce4C3I2.poscar]

Ce4C3I2                                 
   1.0000000000000000     
     3.8195708128334966    0.0000000000000054    0.0000000000000003
    -1.9097854064167448    3.3078453554673466    0.0000000000000006
     0.0000000000000036    0.0000000000000069   33.6907076781258183
   Ce   C    I 
     4     3     2
Direct
  0.0000000000000000  0.0000000000000000  0.3732504677365114
  0.0000000000000000  0.0000000000000000  0.6267495322634886
  0.3333333333333357  0.6666666666666643  0.4578310300891673
  0.6666666666666643  0.3333333333333357  0.5421689699108327
  0.0000000000000000  0.0000000000000000  0.5000000000000000
  0.6666666666666643  0.3333333333333357  0.4070592523374330
  0.3333333333333357  0.6666666666666643  0.5929407476625670
  0.6666666666666643  0.3333333333333357  0.6954038206535600
  0.3333333333333357  0.6666666666666643  0.3045961793464400

  0.00000000E+00  0.00000000E+00  0.00000000E+00
  0.00000000E+00  0.00000000E+00  0.00000000E+00
  0.00000000E+00  0.00000000E+00  0.00000000E+00
  0.00000000E+00  0.00000000E+00  0.00000000E+00
  0.00000000E+00  0.00000000E+00  0.00000000E+00
  0.00000000E+00  0.00000000E+00  0.00000000E+00
  0.00000000E+00  0.00000000E+00  0.00000000E+00
  0.00000000E+00  0.00000000E+00  0.00000000E+00
  0.00000000E+00  0.00000000E+00  0.00000000E+00
