# Supplementary material for: Pivotal Role of Surface Terminations in MXene Thermodynamic Stability
Source: Chem Mater. 2024 Oct 11;36(20):10295–306. doi: 10.1021/acs.chemmater.4c02274 (PMC11500292; doi:10.1021/acs.chemmater.4c02274)
Supplement: Supplementary file 2 — cm4c02274_si_002.zip [file cm4c02274_si_002.zip › StructuresChemMater/Ce4C3O2.poscar]

Ce4C3O2                                 
   1.0000000000000000     
     3.6952133257515385    0.0000000000000002    0.0000000000000003
    -1.8476066628757692    3.2001486125036029   -0.0000000000000001
     0.0000000000000020   -0.0000000000000017   35.9964966106894195
   Ce   C    O 
     4     3     2
Direct
  0.0000000000000000  0.0000000000000000  0.3737698093230151
  0.0000000000000000  0.0000000000000000  0.6262301906769849
  0.3333333333333357  0.6666666666666643  0.4579255015317969
  0.6666666666666643  0.3333333333333357  0.5420744984682031
  0.0000000000000000  0.0000000000000000  0.5000000000000000
  0.6666666666666643  0.3333333333333357  0.4178650918314872
  0.3333333333333357  0.6666666666666643  0.5821349081685057
  0.6666666666666643  0.3333333333333357  0.6470028539610482
  0.3333333333333357  0.6666666666666643  0.3529971460389518

  0.00000000E+00  0.00000000E+00  0.00000000E+00
  0.00000000E+00  0.00000000E+00  0.00000000E+00
  0.00000000E+00  0.00000000E+00  0.00000000E+00
  0.00000000E+00  0.00000000E+00  0.00000000E+00
  0.00000000E+00  0.00000000E+00  0.00000000E+00
  0.00000000E+00  0.00000000E+00  0.00000000E+00
  0.00000000E+00  0.00000000E+00  0.00000000E+00
  0.00000000E+00  0.00000000E+00  0.00000000E+00
  0.00000000E+00  0.00000000E+00  0.00000000E+00
