# Supplementary material for: Pivotal Role of Surface Terminations in MXene Thermodynamic Stability
Source: Chem Mater. 2024 Oct 11;36(20):10295–306. doi: 10.1021/acs.chemmater.4c02274 (PMC11500292; doi:10.1021/acs.chemmater.4c02274)
Supplement: Supplementary file 2 — cm4c02274_si_002.zip [file cm4c02274_si_002.zip › StructuresChemMater/Ce4C3P2.poscar]

Ce4 P2 C3                               
   1.0000000000000000     
     3.7365170020566536    0.0000000000000011   -0.0000000000000002
    -1.8682585010283264    3.2359186454535265    0.0000000000000003
    -0.0000000000000037   -0.0000000000000019   35.2050803667607468
   Ce   C    P 
     4     3     2
Direct
  0.0000000000000000  0.0000000000000000  0.3732039974469785
  0.0000000000000000  0.0000000000000000  0.6267960025530215
  0.3333333333333357  0.6666666666666643  0.4578862895010971
  0.6666666666666643  0.3333333333333357  0.5421137104989029
  0.0000000000000000  0.0000000000000000  0.5000000000000000
  0.6666666666666643  0.3333333333333357  0.4183060720151559
  0.3333333333333357  0.6666666666666643  0.5816939279848441
  0.3333333333333357  0.6666666666666643  0.6737574766580039
  0.6666666666666643  0.3333333333333357  0.3262425233419961

  0.00000000E+00  0.00000000E+00  0.00000000E+00
  0.00000000E+00  0.00000000E+00  0.00000000E+00
  0.00000000E+00  0.00000000E+00  0.00000000E+00
  0.00000000E+00  0.00000000E+00  0.00000000E+00
  0.00000000E+00  0.00000000E+00  0.00000000E+00
  0.00000000E+00  0.00000000E+00  0.00000000E+00
  0.00000000E+00  0.00000000E+00  0.00000000E+00
  0.00000000E+00  0.00000000E+00  0.00000000E+00
  0.00000000E+00  0.00000000E+00  0.00000000E+00
