# Supplementary material for: Pivotal Role of Surface Terminations in MXene Thermodynamic Stability
Source: Chem Mater. 2024 Oct 11;36(20):10295–306. doi: 10.1021/acs.chemmater.4c02274 (PMC11500292; doi:10.1021/acs.chemmater.4c02274)
Supplement: Supplementary file 2 — cm4c02274_si_002.zip [file cm4c02274_si_002.zip › StructuresChemMater/Ce4C3S2.poscar]

Ce4C3S2                                 
   1.0000000000000000     
     3.8305898542368806    0.0000000000000001    0.0000000000000005
    -1.9152949271184403    3.3173881252480570   -0.0000000000000006
     0.0000000000000044    0.0000000000000002   33.4971576688326778
   Ce   C    S 
     4     3     2
Direct
  0.0000000000000000  0.0000000000000000  0.3686008140726926
  0.0000000000000000  0.0000000000000000  0.6313991859273074
  0.3333333333333357  0.6666666666666643  0.4565026944557289
  0.6666666666666643  0.3333333333333357  0.5434973055442711
  0.0000000000000000  0.0000000000000000  0.5000000000000000
  0.6666666666666643  0.3333333333333357  0.4136204708675848
  0.3333333333333357  0.6666666666666643  0.5863795291324152
  0.6666666666666643  0.3333333333333357  0.6759231974354449
  0.3333333333333357  0.6666666666666643  0.3240768025645551

  0.00000000E+00  0.00000000E+00  0.00000000E+00
  0.00000000E+00  0.00000000E+00  0.00000000E+00
  0.00000000E+00  0.00000000E+00  0.00000000E+00
  0.00000000E+00  0.00000000E+00  0.00000000E+00
  0.00000000E+00  0.00000000E+00  0.00000000E+00
  0.00000000E+00  0.00000000E+00  0.00000000E+00
  0.00000000E+00  0.00000000E+00  0.00000000E+00
  0.00000000E+00  0.00000000E+00  0.00000000E+00
  0.00000000E+00  0.00000000E+00  0.00000000E+00
