# Supplementary material for: Pivotal Role of Surface Terminations in MXene Thermodynamic Stability
Source: Chem Mater. 2024 Oct 11;36(20):10295–306. doi: 10.1021/acs.chemmater.4c02274 (PMC11500292; doi:10.1021/acs.chemmater.4c02274)
Supplement: Supplementary file 2 — cm4c02274_si_002.zip [file cm4c02274_si_002.zip › StructuresChemMater/Ce4C3Sb2.poscar]

Ce4 Sb2 C3                              
   1.0000000000000000     
     3.5692120343042788   -0.0000000000000002   -0.0000000000000001
    -1.7846060171521392    3.0910282932006417    0.0000000000000003
    -0.0000000000000001    0.0000000000000011   38.5828734335100165
   Ce   C    Sb
     4     3     2
Direct
  0.0000000000000000  0.0000000000000000  0.3827420497385248
  0.0000000000000000  0.0000000000000000  0.6172579502614752
  0.3333333333333357  0.6666666666666643  0.4610395721448626
  0.6666666666666643  0.3333333333333357  0.5389604278551374
  0.0000000000000000  0.0000000000000000  0.5000000000000000
  0.6666666666666643  0.3333333333333357  0.4164435567320623
  0.3333333333333357  0.6666666666666643  0.5835564432679377
  0.3333333333333357  0.6666666666666643  0.6874175098428594
  0.6666666666666643  0.3333333333333357  0.3125824901571406

  0.00000000E+00  0.00000000E+00  0.00000000E+00
  0.00000000E+00  0.00000000E+00  0.00000000E+00
  0.00000000E+00  0.00000000E+00  0.00000000E+00
  0.00000000E+00  0.00000000E+00  0.00000000E+00
  0.00000000E+00  0.00000000E+00  0.00000000E+00
  0.00000000E+00  0.00000000E+00  0.00000000E+00
  0.00000000E+00  0.00000000E+00  0.00000000E+00
  0.00000000E+00  0.00000000E+00  0.00000000E+00
  0.00000000E+00  0.00000000E+00  0.00000000E+00
