# Supplementary material for: Pivotal Role of Surface Terminations in MXene Thermodynamic Stability
Source: Chem Mater. 2024 Oct 11;36(20):10295–306. doi: 10.1021/acs.chemmater.4c02274 (PMC11500292; doi:10.1021/acs.chemmater.4c02274)
Supplement: Supplementary file 2 — cm4c02274_si_002.zip [file cm4c02274_si_002.zip › StructuresChemMater/Ce4C3Se2.poscar]

Ce4C3Se2                                
   1.0000000000000000     
     3.8336701600805583   -0.0000000000000015    0.0000000000000007
    -1.9168350800402794    3.3200557483601156   -0.0000000000000004
     0.0000000000000021   -0.0000000000000025   33.4433502030407936
   Ce   C    Se
     4     3     2
Direct
  0.0000000000000000  0.0000000000000000  0.3686687187524527
  0.0000000000000000  0.0000000000000000  0.6313312812475473
  0.3333333333333357  0.6666666666666643  0.4565390974341170
  0.6666666666666643  0.3333333333333357  0.5434609025658830
  0.0000000000000000  0.0000000000000000  0.5000000000000000
  0.6666666666666643  0.3333333333333357  0.4130939516438730
  0.3333333333333357  0.6666666666666643  0.5869060483561270
  0.6666666666666643  0.3333333333333357  0.6829148621231411
  0.3333333333333357  0.6666666666666643  0.3170851378768589

  0.00000000E+00  0.00000000E+00  0.00000000E+00
  0.00000000E+00  0.00000000E+00  0.00000000E+00
  0.00000000E+00  0.00000000E+00  0.00000000E+00
  0.00000000E+00  0.00000000E+00  0.00000000E+00
  0.00000000E+00  0.00000000E+00  0.00000000E+00
  0.00000000E+00  0.00000000E+00  0.00000000E+00
  0.00000000E+00  0.00000000E+00  0.00000000E+00
  0.00000000E+00  0.00000000E+00  0.00000000E+00
  0.00000000E+00  0.00000000E+00  0.00000000E+00
