# Supplementary material for: Pivotal Role of Surface Terminations in MXene Thermodynamic Stability
Source: Chem Mater. 2024 Oct 11;36(20):10295–306. doi: 10.1021/acs.chemmater.4c02274 (PMC11500292; doi:10.1021/acs.chemmater.4c02274)
Supplement: Supplementary file 2 — cm4c02274_si_002.zip [file cm4c02274_si_002.zip › StructuresChemMater/Ce4C3Te2.poscar]

Ce4C3Te2                                
   1.0000000000000000     
     3.7144181896031494    0.0000000000000013   -0.0000000000000001
    -1.8572090948015743    3.2167805124753039    0.0000000000000003
    -0.0000000000000027    0.0000000000000020   35.6252294955524960
   Ce   C    Te
     4     3     2
Direct
  0.0000000000000000  0.0000000000000000  0.3764846453656503
  0.0000000000000000  0.0000000000000000  0.6235153546343426
  0.3333333333333357  0.6666666666666643  0.4591520493094308
  0.6666666666666643  0.3333333333333357  0.5408479506905692
  0.0000000000000000  0.0000000000000000  0.5000000000000000
  0.6666666666666643  0.3333333333333357  0.4115510569975598
  0.3333333333333357  0.6666666666666643  0.5884489430024402
  0.6666666666666643  0.3333333333333357  0.6913504441966865
  0.3333333333333357  0.6666666666666643  0.3086495558033135

  0.00000000E+00  0.00000000E+00  0.00000000E+00
  0.00000000E+00  0.00000000E+00  0.00000000E+00
  0.00000000E+00  0.00000000E+00  0.00000000E+00
  0.00000000E+00  0.00000000E+00  0.00000000E+00
  0.00000000E+00  0.00000000E+00  0.00000000E+00
  0.00000000E+00  0.00000000E+00  0.00000000E+00
  0.00000000E+00  0.00000000E+00  0.00000000E+00
  0.00000000E+00  0.00000000E+00  0.00000000E+00
  0.00000000E+00  0.00000000E+00  0.00000000E+00
