# Supplementary material for: Pivotal Role of Surface Terminations in MXene Thermodynamic Stability
Source: Chem Mater. 2024 Oct 11;36(20):10295–306. doi: 10.1021/acs.chemmater.4c02274 (PMC11500292; doi:10.1021/acs.chemmater.4c02274)
Supplement: Supplementary file 2 — cm4c02274_si_002.zip [file cm4c02274_si_002.zip › StructuresChemMater/Ce4N3.poscar]

Ce4N3                                   
   1.0000000000000000     
     3.5276036505404864    0.0000000000000006   -0.0000000000000000
    -1.7638018252702434    3.0549943758507827   -0.0000000000000001
     0.0000000000000001    0.0000000000000001   39.4984177564965435
   Ce   N 
     4     3
Direct
  0.0000000000000000  0.0000000000000000  0.3911514905296158
  0.0000000000000000  0.0000000000000000  0.6088485094703842
  0.3333333333333357  0.6666666666666643  0.4631142273421460
  0.6666666666666643  0.3333333333333357  0.5368857726578540
  0.0000000000000000  0.0000000000000000  0.5000000000000000
  0.6666666666666643  0.3333333333333357  0.4232593690396058
  0.3333333333333357  0.6666666666666643  0.5767406309603942

  0.00000000E+00  0.00000000E+00  0.00000000E+00
  0.00000000E+00  0.00000000E+00  0.00000000E+00
  0.00000000E+00  0.00000000E+00  0.00000000E+00
  0.00000000E+00  0.00000000E+00  0.00000000E+00
  0.00000000E+00  0.00000000E+00  0.00000000E+00
  0.00000000E+00  0.00000000E+00  0.00000000E+00
  0.00000000E+00  0.00000000E+00  0.00000000E+00
