# Supplementary material for: Pivotal Role of Surface Terminations in MXene Thermodynamic Stability
Source: Chem Mater. 2024 Oct 11;36(20):10295–306. doi: 10.1021/acs.chemmater.4c02274 (PMC11500292; doi:10.1021/acs.chemmater.4c02274)
Supplement: Supplementary file 2 — cm4c02274_si_002.zip [file cm4c02274_si_002.zip › StructuresChemMater/Ce4N3As2.poscar]

Ce4 As2 N3                              
   1.0000000000000000     
     3.4859393865125710   -0.0000000000000004   -0.0000000000000001
    -1.7429696932562855    3.0189120647726218    0.0000000000000001
    -0.0000000000000000    0.0000000000000011   40.4482375531898413
   Ce   N    As
     4     3     2
Direct
  0.0000000000000000  0.0000000000000000  0.3907834395702139
  0.0000000000000000  0.0000000000000000  0.6092165604297861
  0.3333333333333357  0.6666666666666643  0.4635235379336322
  0.6666666666666643  0.3333333333333357  0.5364764620663678
  0.0000000000000000  0.0000000000000000  0.5000000000000000
  0.6666666666666643  0.3333333333333357  0.4249662512240704
  0.3333333333333357  0.6666666666666643  0.5750337487759296
  0.3333333333333357  0.6666666666666643  0.6678577001779260
  0.6666666666666643  0.3333333333333357  0.3321422998220740

  0.00000000E+00  0.00000000E+00  0.00000000E+00
  0.00000000E+00  0.00000000E+00  0.00000000E+00
  0.00000000E+00  0.00000000E+00  0.00000000E+00
  0.00000000E+00  0.00000000E+00  0.00000000E+00
  0.00000000E+00  0.00000000E+00  0.00000000E+00
  0.00000000E+00  0.00000000E+00  0.00000000E+00
  0.00000000E+00  0.00000000E+00  0.00000000E+00
  0.00000000E+00  0.00000000E+00  0.00000000E+00
  0.00000000E+00  0.00000000E+00  0.00000000E+00
