# Supplementary material for: Pivotal Role of Surface Terminations in MXene Thermodynamic Stability
Source: Chem Mater. 2024 Oct 11;36(20):10295–306. doi: 10.1021/acs.chemmater.4c02274 (PMC11500292; doi:10.1021/acs.chemmater.4c02274)
Supplement: Supplementary file 2 — cm4c02274_si_002.zip [file cm4c02274_si_002.zip › StructuresChemMater/Ce4N3Br2.poscar]

Ce4N3Br2                                
   1.0000000000000000     
     3.6681793685706547    0.0000000000000004    0.0000000000000001
    -1.8340896842853271    3.1767365188201482   -0.0000000000000001
     0.0000000000000012   -0.0000000000000007   36.5290298136989264
   Ce   N    Br
     4     3     2
Direct
  0.0000000000000000  0.0000000000000000  0.3855000073587220
  0.0000000000000000  0.0000000000000000  0.6144999926412851
  0.3333333333333357  0.6666666666666643  0.4614405556208467
  0.6666666666666643  0.3333333333333357  0.5385594443791462
  0.0000000000000000  0.0000000000000000  0.5000000000000000
  0.6666666666666643  0.3333333333333357  0.4198677712201828
  0.3333333333333357  0.6666666666666643  0.5801322287798172
  0.6666666666666643  0.3333333333333357  0.6717250199863187
  0.3333333333333357  0.6666666666666643  0.3282749800136813

  0.00000000E+00  0.00000000E+00  0.00000000E+00
  0.00000000E+00  0.00000000E+00  0.00000000E+00
  0.00000000E+00  0.00000000E+00  0.00000000E+00
  0.00000000E+00  0.00000000E+00  0.00000000E+00
  0.00000000E+00  0.00000000E+00  0.00000000E+00
  0.00000000E+00  0.00000000E+00  0.00000000E+00
  0.00000000E+00  0.00000000E+00  0.00000000E+00
  0.00000000E+00  0.00000000E+00  0.00000000E+00
  0.00000000E+00  0.00000000E+00  0.00000000E+00
