# Supplementary material for: Pivotal Role of Surface Terminations in MXene Thermodynamic Stability
Source: Chem Mater. 2024 Oct 11;36(20):10295–306. doi: 10.1021/acs.chemmater.4c02274 (PMC11500292; doi:10.1021/acs.chemmater.4c02274)
Supplement: Supplementary file 2 — cm4c02274_si_002.zip [file cm4c02274_si_002.zip › StructuresChemMater/Ce4N3Cl2.poscar]

Ce4N3Cl2                                
   1.0000000000000000     
     3.6476945464021724    0.0000000000000007   -0.0000000000000000
    -1.8238472732010853    3.1589961424302295   -0.0000000000000000
    -0.0000000000000008    0.0000000000000004   36.9404632853030179
   Ce   N    Cl
     4     3     2
Direct
  0.0000000000000000  0.0000000000000000  0.3862572166354283
  0.0000000000000000  0.0000000000000000  0.6137427833645717
  0.3333333333333357  0.6666666666666643  0.4616395719419089
  0.6666666666666643  0.3333333333333357  0.5383604280580911
  0.0000000000000000  0.0000000000000000  0.5000000000000000
  0.6666666666666643  0.3333333333333357  0.4202820599022843
  0.3333333333333357  0.6666666666666643  0.5797179400977157
  0.6666666666666643  0.3333333333333357  0.6651576998343884
  0.3333333333333357  0.6666666666666643  0.3348423001656116

  0.00000000E+00  0.00000000E+00  0.00000000E+00
  0.00000000E+00  0.00000000E+00  0.00000000E+00
  0.00000000E+00  0.00000000E+00  0.00000000E+00
  0.00000000E+00  0.00000000E+00  0.00000000E+00
  0.00000000E+00  0.00000000E+00  0.00000000E+00
  0.00000000E+00  0.00000000E+00  0.00000000E+00
  0.00000000E+00  0.00000000E+00  0.00000000E+00
  0.00000000E+00  0.00000000E+00  0.00000000E+00
  0.00000000E+00  0.00000000E+00  0.00000000E+00
