# Supplementary material for: Pivotal Role of Surface Terminations in MXene Thermodynamic Stability
Source: Chem Mater. 2024 Oct 11;36(20):10295–306. doi: 10.1021/acs.chemmater.4c02274 (PMC11500292; doi:10.1021/acs.chemmater.4c02274)
Supplement: Supplementary file 2 — cm4c02274_si_002.zip [file cm4c02274_si_002.zip › StructuresChemMater/Ce4N3F2.poscar]

Ce4N3F2                                 
   1.0000000000000000     
     3.5960233925914236    0.0000000000000003   -0.0000000000000001
    -1.7980116962957118    3.1142476105872712    0.0000000000000002
    -0.0000000000000002   -0.0000000000000004   38.0096831330213476
   Ce   N    F 
     4     3     2
Direct
  0.0000000000000000  0.0000000000000000  0.3877216807522856
  0.0000000000000000  0.0000000000000000  0.6122783192477144
  0.3333333333333357  0.6666666666666643  0.4624004605679701
  0.6666666666666643  0.3333333333333357  0.5375995394320299
  0.0000000000000000  0.0000000000000000  0.5000000000000000
  0.6666666666666643  0.3333333333333357  0.4207338488102934
  0.3333333333333357  0.6666666666666643  0.5792661511897066
  0.6666666666666643  0.3333333333333357  0.6466395699267053
  0.3333333333333357  0.6666666666666643  0.3533604300732947

  0.00000000E+00  0.00000000E+00  0.00000000E+00
  0.00000000E+00  0.00000000E+00  0.00000000E+00
  0.00000000E+00  0.00000000E+00  0.00000000E+00
  0.00000000E+00  0.00000000E+00  0.00000000E+00
  0.00000000E+00  0.00000000E+00  0.00000000E+00
  0.00000000E+00  0.00000000E+00  0.00000000E+00
  0.00000000E+00  0.00000000E+00  0.00000000E+00
  0.00000000E+00  0.00000000E+00  0.00000000E+00
  0.00000000E+00  0.00000000E+00  0.00000000E+00
