# Supplementary material for: Pivotal Role of Surface Terminations in MXene Thermodynamic Stability
Source: Chem Mater. 2024 Oct 11;36(20):10295–306. doi: 10.1021/acs.chemmater.4c02274 (PMC11500292; doi:10.1021/acs.chemmater.4c02274)
Supplement: Supplementary file 2 — cm4c02274_si_002.zip [file cm4c02274_si_002.zip › StructuresChemMater/Ce4N3I2.poscar]

Ce4N3I2                                 
   1.0000000000000000     
     3.7147671673468392    0.0000000000000003    0.0000000000000000
    -1.8573835836734196    3.2170827360667107   -0.0000000000000000
     0.0000000000000004    0.0000000000000002   35.6185363017792938
   Ce   N    I 
     4     3     2
Direct
  0.0000000000000000  0.0000000000000000  0.3837535491509385
  0.0000000000000000  0.0000000000000000  0.6162464508490615
  0.3333333333333357  0.6666666666666643  0.4609337127790241
  0.6666666666666643  0.3333333333333357  0.5390662872209759
  0.0000000000000000  0.0000000000000000  0.5000000000000000
  0.6666666666666643  0.3333333333333357  0.4187245580221131
  0.3333333333333357  0.6666666666666643  0.5812754419778869
  0.6666666666666643  0.3333333333333357  0.6816288634369414
  0.3333333333333357  0.6666666666666643  0.3183711365630586

  0.00000000E+00  0.00000000E+00  0.00000000E+00
  0.00000000E+00  0.00000000E+00  0.00000000E+00
  0.00000000E+00  0.00000000E+00  0.00000000E+00
  0.00000000E+00  0.00000000E+00  0.00000000E+00
  0.00000000E+00  0.00000000E+00  0.00000000E+00
  0.00000000E+00  0.00000000E+00  0.00000000E+00
  0.00000000E+00  0.00000000E+00  0.00000000E+00
  0.00000000E+00  0.00000000E+00  0.00000000E+00
  0.00000000E+00  0.00000000E+00  0.00000000E+00
