# Supplementary material for: Pivotal Role of Surface Terminations in MXene Thermodynamic Stability
Source: Chem Mater. 2024 Oct 11;36(20):10295–306. doi: 10.1021/acs.chemmater.4c02274 (PMC11500292; doi:10.1021/acs.chemmater.4c02274)
Supplement: Supplementary file 2 — cm4c02274_si_002.zip [file cm4c02274_si_002.zip › StructuresChemMater/Ce4N3O2.poscar]

Ce4N3O2                                 
   1.0000000000000000     
     3.6222961821085886    0.0000000000000005   -0.0000000000000004
    -1.8111480910542939    3.1370005137374188    0.0000000000000003
    -0.0000000000000041   -0.0000000000000013   37.4603084713711354
   Ce   N    O 
     4     3     2
Direct
  0.0000000000000000  0.0000000000000000  0.3828247986647426
  0.0000000000000000  0.0000000000000000  0.6171752013352574
  0.3333333333333357  0.6666666666666643  0.4617755945444557
  0.6666666666666643  0.3333333333333357  0.5382244054555372
  0.0000000000000000  0.0000000000000000  0.5000000000000000
  0.6666666666666643  0.3333333333333357  0.4231831790634288
  0.3333333333333357  0.6666666666666643  0.5768168209365712
  0.6666666666666643  0.3333333333333357  0.6393969935050379
  0.3333333333333357  0.6666666666666643  0.3606030064949692

  0.00000000E+00  0.00000000E+00  0.00000000E+00
  0.00000000E+00  0.00000000E+00  0.00000000E+00
  0.00000000E+00  0.00000000E+00  0.00000000E+00
  0.00000000E+00  0.00000000E+00  0.00000000E+00
  0.00000000E+00  0.00000000E+00  0.00000000E+00
  0.00000000E+00  0.00000000E+00  0.00000000E+00
  0.00000000E+00  0.00000000E+00  0.00000000E+00
  0.00000000E+00  0.00000000E+00  0.00000000E+00
  0.00000000E+00  0.00000000E+00  0.00000000E+00
