# Supplementary material for: Pivotal Role of Surface Terminations in MXene Thermodynamic Stability
Source: Chem Mater. 2024 Oct 11;36(20):10295–306. doi: 10.1021/acs.chemmater.4c02274 (PMC11500292; doi:10.1021/acs.chemmater.4c02274)
Supplement: Supplementary file 2 — cm4c02274_si_002.zip [file cm4c02274_si_002.zip › StructuresChemMater/Ce4N3P2.poscar]

Ce4 P2 N3                               
   1.0000000000000000     
     3.6721920761964708   -0.0000000000000001   -0.0000000000000001
    -1.8360960380982341    3.1802116255620629    0.0000000000000006
    -0.0000000000000026   -0.0000000000000031   36.4492408335808307
   Ce   N    P 
     4     3     2
Direct
  0.0000000000000000  0.0000000000000000  0.3776255037855449
  0.0000000000000000  0.0000000000000000  0.6223744962144551
  0.3333333333333357  0.6666666666666643  0.4595687837493614
  0.6666666666666643  0.3333333333333357  0.5404312162506386
  0.0000000000000000  0.0000000000000000  0.5000000000000000
  0.6666666666666643  0.3333333333333357  0.4268075618712359
  0.3333333333333357  0.6666666666666643  0.5731924381287641
  0.3333333333333357  0.6666666666666643  0.6666440239406626
  0.6666666666666643  0.3333333333333357  0.3333559760593374

  0.00000000E+00  0.00000000E+00  0.00000000E+00
  0.00000000E+00  0.00000000E+00  0.00000000E+00
  0.00000000E+00  0.00000000E+00  0.00000000E+00
  0.00000000E+00  0.00000000E+00  0.00000000E+00
  0.00000000E+00  0.00000000E+00  0.00000000E+00
  0.00000000E+00  0.00000000E+00  0.00000000E+00
  0.00000000E+00  0.00000000E+00  0.00000000E+00
  0.00000000E+00  0.00000000E+00  0.00000000E+00
  0.00000000E+00  0.00000000E+00  0.00000000E+00
