# Supplementary material for: Pivotal Role of Surface Terminations in MXene Thermodynamic Stability
Source: Chem Mater. 2024 Oct 11;36(20):10295–306. doi: 10.1021/acs.chemmater.4c02274 (PMC11500292; doi:10.1021/acs.chemmater.4c02274)
Supplement: Supplementary file 2 — cm4c02274_si_002.zip [file cm4c02274_si_002.zip › StructuresChemMater/Ce4N3S2.poscar]

Ce4N3S2                                 
   1.0000000000000000     
     3.7226774225773220   -0.0000000000000004    0.0000000000000000
    -1.8613387112886615    3.2239332180467337   -0.0000000000000001
     0.0000000000000044   -0.0000000000000021   35.4673266554016493
   Ce   N    S 
     4     3     2
Direct
  0.0000000000000000  0.0000000000000000  0.3797772568785476
  0.0000000000000000  0.0000000000000000  0.6202227431214524
  0.3333333333333357  0.6666666666666643  0.4603216345325123
  0.6666666666666643  0.3333333333333357  0.5396783654674877
  0.0000000000000000  0.0000000000000000  0.5000000000000000
  0.6666666666666643  0.3333333333333357  0.4201719798754979
  0.3333333333333357  0.6666666666666643  0.5798280201245021
  0.6666666666666643  0.3333333333333357  0.6649128961899535
  0.3333333333333357  0.6666666666666643  0.3350871038100465

  0.00000000E+00  0.00000000E+00  0.00000000E+00
  0.00000000E+00  0.00000000E+00  0.00000000E+00
  0.00000000E+00  0.00000000E+00  0.00000000E+00
  0.00000000E+00  0.00000000E+00  0.00000000E+00
  0.00000000E+00  0.00000000E+00  0.00000000E+00
  0.00000000E+00  0.00000000E+00  0.00000000E+00
  0.00000000E+00  0.00000000E+00  0.00000000E+00
  0.00000000E+00  0.00000000E+00  0.00000000E+00
  0.00000000E+00  0.00000000E+00  0.00000000E+00
