# Supplementary material for: Pivotal Role of Surface Terminations in MXene Thermodynamic Stability
Source: Chem Mater. 2024 Oct 11;36(20):10295–306. doi: 10.1021/acs.chemmater.4c02274 (PMC11500292; doi:10.1021/acs.chemmater.4c02274)
Supplement: Supplementary file 2 — cm4c02274_si_002.zip [file cm4c02274_si_002.zip › StructuresChemMater/Ce4N3Sb2.poscar]

Ce4 Sb2 N3                              
   1.0000000000000000     
     3.5130823833565379    0.0000000000000004   -0.0000000000000003
    -1.7565411916782685    3.0424185895743383    0.0000000000000002
    -0.0000000000000032    0.0000000000000027   39.8256247102883663
   Ce   N    Sb
     4     3     2
Direct
  0.0000000000000000  0.0000000000000000  0.3903176536939554
  0.0000000000000000  0.0000000000000000  0.6096823463060446
  0.3333333333333357  0.6666666666666643  0.4632926222976863
  0.6666666666666643  0.3333333333333357  0.5367073777023137
  0.0000000000000000  0.0000000000000000  0.5000000000000000
  0.6666666666666643  0.3333333333333357  0.4239095292703325
  0.3333333333333357  0.6666666666666643  0.5760904707296675
  0.3333333333333357  0.6666666666666643  0.6772597486070495
  0.6666666666666643  0.3333333333333357  0.3227402513929505

  0.00000000E+00  0.00000000E+00  0.00000000E+00
  0.00000000E+00  0.00000000E+00  0.00000000E+00
  0.00000000E+00  0.00000000E+00  0.00000000E+00
  0.00000000E+00  0.00000000E+00  0.00000000E+00
  0.00000000E+00  0.00000000E+00  0.00000000E+00
  0.00000000E+00  0.00000000E+00  0.00000000E+00
  0.00000000E+00  0.00000000E+00  0.00000000E+00
  0.00000000E+00  0.00000000E+00  0.00000000E+00
  0.00000000E+00  0.00000000E+00  0.00000000E+00
