# Supplementary material for: Pivotal Role of Surface Terminations in MXene Thermodynamic Stability
Source: Chem Mater. 2024 Oct 11;36(20):10295–306. doi: 10.1021/acs.chemmater.4c02274 (PMC11500292; doi:10.1021/acs.chemmater.4c02274)
Supplement: Supplementary file 2 — cm4c02274_si_002.zip [file cm4c02274_si_002.zip › StructuresChemMater/Ce4N3Se2.poscar]

Ce4N3Se2                                
   1.0000000000000000     
     3.7298499961886802   -0.0000000000000002   -0.0000000000000000
    -1.8649249980943396    3.2301448490046822    0.0000000000000000
     0.0000000000000002    0.0000000000000010   35.3310491047671391
   Ce   N    Se
     4     3     2
Direct
  0.0000000000000000  0.0000000000000000  0.3799655991387425
  0.0000000000000000  0.0000000000000000  0.6200344008612575
  0.3333333333333357  0.6666666666666643  0.4602933854668478
  0.6666666666666643  0.3333333333333357  0.5397066145331451
  0.0000000000000000  0.0000000000000000  0.5000000000000000
  0.6666666666666643  0.3333333333333357  0.4193905819385009
  0.3333333333333357  0.6666666666666643  0.5806094180615062
  0.6666666666666643  0.3333333333333357  0.6711162518069855
  0.3333333333333357  0.6666666666666643  0.3288837481930145

  0.00000000E+00  0.00000000E+00  0.00000000E+00
  0.00000000E+00  0.00000000E+00  0.00000000E+00
  0.00000000E+00  0.00000000E+00  0.00000000E+00
  0.00000000E+00  0.00000000E+00  0.00000000E+00
  0.00000000E+00  0.00000000E+00  0.00000000E+00
  0.00000000E+00  0.00000000E+00  0.00000000E+00
  0.00000000E+00  0.00000000E+00  0.00000000E+00
  0.00000000E+00  0.00000000E+00  0.00000000E+00
  0.00000000E+00  0.00000000E+00  0.00000000E+00
