# Supplementary material for: Pivotal Role of Surface Terminations in MXene Thermodynamic Stability
Source: Chem Mater. 2024 Oct 11;36(20):10295–306. doi: 10.1021/acs.chemmater.4c02274 (PMC11500292; doi:10.1021/acs.chemmater.4c02274)
Supplement: Supplementary file 2 — cm4c02274_si_002.zip [file cm4c02274_si_002.zip › StructuresChemMater/Ce4N3Te2.poscar]

Ce4N3Te2                                
   1.0000000000000000     
     3.6436312160449509    0.0000000000000008    0.0000000000000000
    -1.8218156080224757    3.1554771951168985   -0.0000000000000000
     0.0000000000000001   -0.0000000000000004   37.0229002787795167
   Ce   N    Te
     4     3     2
Direct
  0.0000000000000000  0.0000000000000000  0.3853787616312090
  0.0000000000000000  0.0000000000000000  0.6146212383687910
  0.3333333333333357  0.6666666666666643  0.4615393494048092
  0.6666666666666643  0.3333333333333357  0.5384606505951908
  0.0000000000000000  0.0000000000000000  0.5000000000000000
  0.6666666666666643  0.3333333333333357  0.4207428993189097
  0.3333333333333357  0.6666666666666643  0.5792571006810903
  0.6666666666666643  0.3333333333333357  0.6791049413940016
  0.3333333333333357  0.6666666666666643  0.3208950586059984

  0.00000000E+00  0.00000000E+00  0.00000000E+00
  0.00000000E+00  0.00000000E+00  0.00000000E+00
  0.00000000E+00  0.00000000E+00  0.00000000E+00
  0.00000000E+00  0.00000000E+00  0.00000000E+00
  0.00000000E+00  0.00000000E+00  0.00000000E+00
  0.00000000E+00  0.00000000E+00  0.00000000E+00
  0.00000000E+00  0.00000000E+00  0.00000000E+00
  0.00000000E+00  0.00000000E+00  0.00000000E+00
  0.00000000E+00  0.00000000E+00  0.00000000E+00
