# Supplementary material for: Pivotal Role of Surface Terminations in MXene Thermodynamic Stability
Source: Chem Mater. 2024 Oct 11;36(20):10295–306. doi: 10.1021/acs.chemmater.4c02274 (PMC11500292; doi:10.1021/acs.chemmater.4c02274)
Supplement: Supplementary file 2 — cm4c02274_si_002.zip [file cm4c02274_si_002.zip › StructuresChemMater/Ce5C4.poscar]

Ce5C4                                   
   1.0000000000000000     
     3.6427972520931693    0.0000000000000016    0.0000000000000005
    -1.8213986260465833    3.1547549611488339   -0.0000000000000007
     0.0000000000000041   -0.0000000000000048   39.0093144869207791
   Ce   C 
     5     4
Direct
  0.3333333333333357  0.6666666666666643  0.3483309535129919
  0.6666666666666643  0.3333333333333357  0.4231111723822210
  0.0000000000000000  0.0000000000000000  0.5000000000000000
  0.3333333333333357  0.6666666666666643  0.5768888276177790
  0.6666666666666643  0.3333333333333357  0.6516690464870081
  0.0000000000000000  0.0000000000000000  0.3778393907641373
  0.3333333333333357  0.6666666666666643  0.4597819555017892
  0.6666666666666643  0.3333333333333357  0.5402180444982108
  0.0000000000000000  0.0000000000000000  0.6221606092358627

  0.00000000E+00  0.00000000E+00  0.00000000E+00
  0.00000000E+00  0.00000000E+00  0.00000000E+00
  0.00000000E+00  0.00000000E+00  0.00000000E+00
  0.00000000E+00  0.00000000E+00  0.00000000E+00
  0.00000000E+00  0.00000000E+00  0.00000000E+00
  0.00000000E+00  0.00000000E+00  0.00000000E+00
  0.00000000E+00  0.00000000E+00  0.00000000E+00
  0.00000000E+00  0.00000000E+00  0.00000000E+00
  0.00000000E+00  0.00000000E+00  0.00000000E+00
