# Supplementary material for: Pivotal Role of Surface Terminations in MXene Thermodynamic Stability
Source: Chem Mater. 2024 Oct 11;36(20):10295–306. doi: 10.1021/acs.chemmater.4c02274 (PMC11500292; doi:10.1021/acs.chemmater.4c02274)
Supplement: Supplementary file 2 — cm4c02274_si_002.zip [file cm4c02274_si_002.zip › StructuresChemMater/Ce5C4As2.poscar]

Ce5 As2 C4                              
   1.0000000000000000     
     3.5783145886269381    0.0000000000000008   -0.0000000000000004
    -1.7891572943134686    3.0989113364833942    0.0000000000000004
    -0.0000000000000018   -0.0000000000000017   40.4279091432608695
   Ce   C    As
     5     4     2
Direct
  0.3333333333333357  0.6666666666666643  0.3497006241710352
  0.6666666666666643  0.3333333333333357  0.4251168532844432
  0.0000000000000000  0.0000000000000000  0.5000000000000000
  0.3333333333333357  0.6666666666666643  0.5748831467155568
  0.6666666666666643  0.3333333333333357  0.6502993758289648
  0.0000000000000000  0.0000000000000000  0.3833348463955915
  0.3333333333333357  0.6666666666666643  0.4608723618950705
  0.6666666666666643  0.3333333333333357  0.5391276381049224
  0.0000000000000000  0.0000000000000000  0.6166651536044085
  0.0000000000000000  0.0000000000000000  0.7084047615351210
  0.0000000000000000  0.0000000000000000  0.2915952384648790

  0.00000000E+00  0.00000000E+00  0.00000000E+00
  0.00000000E+00  0.00000000E+00  0.00000000E+00
  0.00000000E+00  0.00000000E+00  0.00000000E+00
  0.00000000E+00  0.00000000E+00  0.00000000E+00
  0.00000000E+00  0.00000000E+00  0.00000000E+00
  0.00000000E+00  0.00000000E+00  0.00000000E+00
  0.00000000E+00  0.00000000E+00  0.00000000E+00
  0.00000000E+00  0.00000000E+00  0.00000000E+00
  0.00000000E+00  0.00000000E+00  0.00000000E+00
  0.00000000E+00  0.00000000E+00  0.00000000E+00
  0.00000000E+00  0.00000000E+00  0.00000000E+00
