# Supplementary material for: Pivotal Role of Surface Terminations in MXene Thermodynamic Stability
Source: Chem Mater. 2024 Oct 11;36(20):10295–306. doi: 10.1021/acs.chemmater.4c02274 (PMC11500292; doi:10.1021/acs.chemmater.4c02274)
Supplement: Supplementary file 2 — cm4c02274_si_002.zip [file cm4c02274_si_002.zip › StructuresChemMater/Ce5C4P2.poscar]

Ce5 P2 C4                               
   1.0000000000000000     
     3.7202619238716168   -0.0000000000000007   -0.0000000000000003
    -1.8601309619358093    3.2218413348047856    0.0000000000000005
     0.0000000000000045   -0.0000000000000028   37.4016950077743289
   Ce   C    P 
     5     4     2
Direct
  0.3333333333333357  0.6666666666666643  0.3402658583805547
  0.6666666666666643  0.3333333333333357  0.4202922240554727
  0.0000000000000000  0.0000000000000000  0.5000000000000000
  0.3333333333333357  0.6666666666666643  0.5797077759445273
  0.6666666666666643  0.3333333333333357  0.6597341416194453
  0.0000000000000000  0.0000000000000000  0.3839576013576860
  0.3333333333333357  0.6666666666666643  0.4613568822199952
  0.6666666666666643  0.3333333333333357  0.5386431177800048
  0.0000000000000000  0.0000000000000000  0.6160423986423140
  0.0000000000000000  0.0000000000000000  0.7039465387978723
  0.0000000000000000  0.0000000000000000  0.2960534612021277

  0.00000000E+00  0.00000000E+00  0.00000000E+00
  0.00000000E+00  0.00000000E+00  0.00000000E+00
  0.00000000E+00  0.00000000E+00  0.00000000E+00
  0.00000000E+00  0.00000000E+00  0.00000000E+00
  0.00000000E+00  0.00000000E+00  0.00000000E+00
  0.00000000E+00  0.00000000E+00  0.00000000E+00
  0.00000000E+00  0.00000000E+00  0.00000000E+00
  0.00000000E+00  0.00000000E+00  0.00000000E+00
  0.00000000E+00  0.00000000E+00  0.00000000E+00
  0.00000000E+00  0.00000000E+00  0.00000000E+00
  0.00000000E+00  0.00000000E+00  0.00000000E+00
