# Supplementary material for: Pivotal Role of Surface Terminations in MXene Thermodynamic Stability
Source: Chem Mater. 2024 Oct 11;36(20):10295–306. doi: 10.1021/acs.chemmater.4c02274 (PMC11500292; doi:10.1021/acs.chemmater.4c02274)
Supplement: Supplementary file 2 — cm4c02274_si_002.zip [file cm4c02274_si_002.zip › StructuresChemMater/Ce5C4Sb2.poscar]

Ce5 Sb2 C4                              
   1.0000000000000000     
     3.5947419815640189   -0.0000000000000002    0.0000000000000001
    -1.7973709907820095    3.1131378760848394   -0.0000000000000006
     0.0000000000000014    0.0000000000000035   40.0592553261367073
   Ce   C    Sb
     5     4     2
Direct
  0.3333333333333357  0.6666666666666643  0.3494713318597817
  0.6666666666666643  0.3333333333333357  0.4248838043945611
  0.0000000000000000  0.0000000000000000  0.5000000000000000
  0.3333333333333357  0.6666666666666643  0.5751161956054389
  0.6666666666666643  0.3333333333333357  0.6505286681402183
  0.0000000000000000  0.0000000000000000  0.3815567126030004
  0.3333333333333357  0.6666666666666643  0.4604305050694606
  0.6666666666666643  0.3333333333333357  0.5395694949305394
  0.0000000000000000  0.0000000000000000  0.6184432873969996
  0.0000000000000000  0.0000000000000000  0.7178242486507074
  0.0000000000000000  0.0000000000000000  0.2821757513492926

  0.00000000E+00  0.00000000E+00  0.00000000E+00
  0.00000000E+00  0.00000000E+00  0.00000000E+00
  0.00000000E+00  0.00000000E+00  0.00000000E+00
  0.00000000E+00  0.00000000E+00  0.00000000E+00
  0.00000000E+00  0.00000000E+00  0.00000000E+00
  0.00000000E+00  0.00000000E+00  0.00000000E+00
  0.00000000E+00  0.00000000E+00  0.00000000E+00
  0.00000000E+00  0.00000000E+00  0.00000000E+00
  0.00000000E+00  0.00000000E+00  0.00000000E+00
  0.00000000E+00  0.00000000E+00  0.00000000E+00
  0.00000000E+00  0.00000000E+00  0.00000000E+00
