# Supplementary material for: Pivotal Role of Surface Terminations in MXene Thermodynamic Stability
Source: Chem Mater. 2024 Oct 11;36(20):10295–306. doi: 10.1021/acs.chemmater.4c02274 (PMC11500292; doi:10.1021/acs.chemmater.4c02274)
Supplement: Supplementary file 2 — cm4c02274_si_002.zip [file cm4c02274_si_002.zip › StructuresChemMater/Ce5N4.poscar]

Ce5N4                                   
   1.0000000000000000     
     3.5345277854709209    0.0000000000000006    0.0000000000000001
    -1.7672638927354598    3.0609908525997676   -0.0000000000000002
     0.0000000000000003    0.0000000000000011   41.4357800388277369
   Ce   N 
     5     4
Direct
  0.3333333333333357  0.6666666666666643  0.3608227665025652
  0.6666666666666643  0.3333333333333357  0.4293324183477694
  0.0000000000000000  0.0000000000000000  0.5000000000000000
  0.3333333333333357  0.6666666666666643  0.5706675816522306
  0.6666666666666643  0.3333333333333357  0.6391772334974348
  0.0000000000000000  0.0000000000000000  0.3914496194531409
  0.3333333333333357  0.6666666666666643  0.4645193126933407
  0.6666666666666643  0.3333333333333357  0.5354806873066593
  0.0000000000000000  0.0000000000000000  0.6085503805468591

  0.00000000E+00  0.00000000E+00  0.00000000E+00
  0.00000000E+00  0.00000000E+00  0.00000000E+00
  0.00000000E+00  0.00000000E+00  0.00000000E+00
  0.00000000E+00  0.00000000E+00  0.00000000E+00
  0.00000000E+00  0.00000000E+00  0.00000000E+00
  0.00000000E+00  0.00000000E+00  0.00000000E+00
  0.00000000E+00  0.00000000E+00  0.00000000E+00
  0.00000000E+00  0.00000000E+00  0.00000000E+00
  0.00000000E+00  0.00000000E+00  0.00000000E+00
