# Supplementary material for: Pivotal Role of Surface Terminations in MXene Thermodynamic Stability
Source: Chem Mater. 2024 Oct 11;36(20):10295–306. doi: 10.1021/acs.chemmater.4c02274 (PMC11500292; doi:10.1021/acs.chemmater.4c02274)
Supplement: Supplementary file 2 — cm4c02274_si_002.zip [file cm4c02274_si_002.zip › StructuresChemMater/Ce5N4As2.poscar]

Ce5 As2 N4                              
   1.0000000000000000     
     3.5117535237574149   -0.0000000000000005   -0.0000000000000001
    -1.7558767618787081    3.0412677634034408   -0.0000000000000001
    -0.0000000000000031    0.0000000000000038   41.9749575253872038
   Ce   N    As
     5     4     2
Direct
  0.3333333333333357  0.6666666666666643  0.3601263020799976
  0.6666666666666643  0.3333333333333357  0.4298661317953290
  0.0000000000000000  0.0000000000000000  0.5000000000000000
  0.3333333333333357  0.6666666666666643  0.5701338682046710
  0.6666666666666643  0.3333333333333357  0.6398736979200024
  0.0000000000000000  0.0000000000000000  0.3931465163070911
  0.3333333333333357  0.6666666666666643  0.4647959538596638
  0.6666666666666643  0.3333333333333357  0.5352040461403362
  0.0000000000000000  0.0000000000000000  0.6068534836929089
  0.0000000000000000  0.0000000000000000  0.6958397562802006
  0.0000000000000000  0.0000000000000000  0.3041602437197994

  0.00000000E+00  0.00000000E+00  0.00000000E+00
  0.00000000E+00  0.00000000E+00  0.00000000E+00
  0.00000000E+00  0.00000000E+00  0.00000000E+00
  0.00000000E+00  0.00000000E+00  0.00000000E+00
  0.00000000E+00  0.00000000E+00  0.00000000E+00
  0.00000000E+00  0.00000000E+00  0.00000000E+00
  0.00000000E+00  0.00000000E+00  0.00000000E+00
  0.00000000E+00  0.00000000E+00  0.00000000E+00
  0.00000000E+00  0.00000000E+00  0.00000000E+00
  0.00000000E+00  0.00000000E+00  0.00000000E+00
  0.00000000E+00  0.00000000E+00  0.00000000E+00
