# Supplementary material for: Pivotal Role of Surface Terminations in MXene Thermodynamic Stability
Source: Chem Mater. 2024 Oct 11;36(20):10295–306. doi: 10.1021/acs.chemmater.4c02274 (PMC11500292; doi:10.1021/acs.chemmater.4c02274)
Supplement: Supplementary file 2 — cm4c02274_si_002.zip [file cm4c02274_si_002.zip › StructuresChemMater/Ce5N4P2.poscar]

Ce5 P2 N4                               
   1.0000000000000000     
     3.6441398381269359   -0.0000000000000010   -0.0000000000000004
    -1.8220699190634670    3.1559176747608393    0.0000000000000008
    -0.0000000000000066   -0.0000000000000075   38.9805759009390869
   Ce   N    P 
     5     4     2
Direct
  0.3333333333333357  0.6666666666666643  0.3484259808871357
  0.6666666666666643  0.3333333333333357  0.4254679171350091
  0.0000000000000000  0.0000000000000000  0.5000000000000000
  0.3333333333333357  0.6666666666666643  0.5745320828649909
  0.6666666666666643  0.3333333333333357  0.6515740191128643
  0.0000000000000000  0.0000000000000000  0.3940529200651497
  0.3333333333333357  0.6666666666666643  0.4635810608963880
  0.6666666666666643  0.3333333333333357  0.5364189391036120
  0.0000000000000000  0.0000000000000000  0.6059470799348574
  0.0000000000000000  0.0000000000000000  0.6935908510440996
  0.0000000000000000  0.0000000000000000  0.3064091489559004

  0.00000000E+00  0.00000000E+00  0.00000000E+00
  0.00000000E+00  0.00000000E+00  0.00000000E+00
  0.00000000E+00  0.00000000E+00  0.00000000E+00
  0.00000000E+00  0.00000000E+00  0.00000000E+00
  0.00000000E+00  0.00000000E+00  0.00000000E+00
  0.00000000E+00  0.00000000E+00  0.00000000E+00
  0.00000000E+00  0.00000000E+00  0.00000000E+00
  0.00000000E+00  0.00000000E+00  0.00000000E+00
  0.00000000E+00  0.00000000E+00  0.00000000E+00
  0.00000000E+00  0.00000000E+00  0.00000000E+00
  0.00000000E+00  0.00000000E+00  0.00000000E+00
