# Supplementary material for: Pivotal Role of Surface Terminations in MXene Thermodynamic Stability
Source: Chem Mater. 2024 Oct 11;36(20):10295–306. doi: 10.1021/acs.chemmater.4c02274 (PMC11500292; doi:10.1021/acs.chemmater.4c02274)
Supplement: Supplementary file 2 — cm4c02274_si_002.zip [file cm4c02274_si_002.zip › StructuresChemMater/Cr2C1.poscar]

Cr2 C1                                  
   1.0000000000000000     
     2.8230706436382929    0.0000000000000007    0.0000000000000012
    -1.4115353218191471    2.4448508940688480   -0.0000000000000021
    -0.0000000000000059   -0.0000000000000026   55.9466793324438498
   Cr   C 
     2     1
Direct
  0.3333333333333357  0.6666666666666643  0.4814451519131353
  0.6666666666666643  0.3333333333333357  0.5185548480868647
  0.0000000000000000  0.0000000000000000  0.5000000000000000

  0.00000000E+00  0.00000000E+00  0.00000000E+00
  0.00000000E+00  0.00000000E+00  0.00000000E+00
  0.00000000E+00  0.00000000E+00  0.00000000E+00
