# Supplementary material for: Pivotal Role of Surface Terminations in MXene Thermodynamic Stability
Source: Chem Mater. 2024 Oct 11;36(20):10295–306. doi: 10.1021/acs.chemmater.4c02274 (PMC11500292; doi:10.1021/acs.chemmater.4c02274)
Supplement: Supplementary file 2 — cm4c02274_si_002.zip [file cm4c02274_si_002.zip › StructuresChemMater/Cr2C1As2.poscar]

Cr2C1As2                                
   1.0000000000000000     
     2.9393615217002291    0.0000000000000000   -0.0000000000000000
    -1.4696807608501146    2.5455617486988835   -0.0000000000000001
    -0.0000000000000001    0.0000000000000001   51.6073782889910930
   Cr   C    As
     2     1     2
Direct
  0.3333333333333357  0.6666666666666643  0.4800786142295976
  0.6666666666666643  0.3333333333333357  0.5199213857704024
  0.0000000000000000  0.0000000000000000  0.5000000000000000
  0.3333333333333357  0.6666666666666643  0.5573401645459128
  0.6666666666666643  0.3333333333333357  0.4426598354540872

  0.00000000E+00  0.00000000E+00  0.00000000E+00
  0.00000000E+00  0.00000000E+00  0.00000000E+00
  0.00000000E+00  0.00000000E+00  0.00000000E+00
  0.00000000E+00  0.00000000E+00  0.00000000E+00
  0.00000000E+00  0.00000000E+00  0.00000000E+00
