# Supplementary material for: Pivotal Role of Surface Terminations in MXene Thermodynamic Stability
Source: Chem Mater. 2024 Oct 11;36(20):10295–306. doi: 10.1021/acs.chemmater.4c02274 (PMC11500292; doi:10.1021/acs.chemmater.4c02274)
Supplement: Supplementary file 2 — cm4c02274_si_002.zip [file cm4c02274_si_002.zip › StructuresChemMater/Cr2C1Br2.poscar]

Cr2C1Br2                                
   1.0000000000000000     
     3.2638197537509090    0.0000000000000000    0.0000000000000000
    -1.6319098768754545    2.8265508201217577   -0.0000000000000000
     0.0000000000000000   -0.0000000000000002   41.8567470078188890
   Cr   C    Br
     2     1     2
Direct
  0.3333333333333357  0.6666666666666643  0.4797689450951381
  0.6666666666666643  0.3333333333333357  0.5202310549048619
  0.0000000000000000  0.0000000000000000  0.5000000000000000
  0.3333333333333357  0.6666666666666643  0.5632508106299596
  0.6666666666666643  0.3333333333333357  0.4367491893700404

  0.00000000E+00  0.00000000E+00  0.00000000E+00
  0.00000000E+00  0.00000000E+00  0.00000000E+00
  0.00000000E+00  0.00000000E+00  0.00000000E+00
  0.00000000E+00  0.00000000E+00  0.00000000E+00
  0.00000000E+00  0.00000000E+00  0.00000000E+00
