# Supplementary material for: Pivotal Role of Surface Terminations in MXene Thermodynamic Stability
Source: Chem Mater. 2024 Oct 11;36(20):10295–306. doi: 10.1021/acs.chemmater.4c02274 (PMC11500292; doi:10.1021/acs.chemmater.4c02274)
Supplement: Supplementary file 2 — cm4c02274_si_002.zip [file cm4c02274_si_002.zip › StructuresChemMater/Cr2C1Cl2.poscar]

Cr2C1Cl2                                
   1.0000000000000000     
     3.1742575834825861    0.0000000000000002    0.0000000000000000
    -1.5871287917412931    2.7489877054513245   -0.0000000000000000
     0.0000000000000000    0.0000000000000000   44.2520581775399862
   Cr   C    Cl
     2     1     2
Direct
  0.3333333333333357  0.6666666666666643  0.4799675752417230
  0.6666666666666643  0.3333333333333357  0.5200324247582770
  0.0000000000000000  0.0000000000000000  0.5000000000000000
  0.3333333333333357  0.6666666666666643  0.5575466088516308
  0.6666666666666643  0.3333333333333357  0.4424533911483692

  0.00000000E+00  0.00000000E+00  0.00000000E+00
  0.00000000E+00  0.00000000E+00  0.00000000E+00
  0.00000000E+00  0.00000000E+00  0.00000000E+00
  0.00000000E+00  0.00000000E+00  0.00000000E+00
  0.00000000E+00  0.00000000E+00  0.00000000E+00
