# Supplementary material for: Pivotal Role of Surface Terminations in MXene Thermodynamic Stability
Source: Chem Mater. 2024 Oct 11;36(20):10295–306. doi: 10.1021/acs.chemmater.4c02274 (PMC11500292; doi:10.1021/acs.chemmater.4c02274)
Supplement: Supplementary file 2 — cm4c02274_si_002.zip [file cm4c02274_si_002.zip › StructuresChemMater/Cr2C1I2.poscar]

Cr2C1I2                                 
   1.0000000000000000     
     3.3987678157774357    0.0000000000000001   -0.0000000000000000
    -1.6993839078887178    2.9434192700282078    0.0000000000000000
    -0.0000000000000002    0.0000000000000001   38.5988896799702772
   Cr   C    I 
     2     1     2
Direct
  0.3333333333333357  0.6666666666666643  0.4788835825301874
  0.6666666666666643  0.3333333333333357  0.5211164174698126
  0.0000000000000000  0.0000000000000000  0.5000000000000000
  0.3333333333333357  0.6666666666666643  0.5720854234492805
  0.6666666666666643  0.3333333333333357  0.4279145765507195

  0.00000000E+00  0.00000000E+00  0.00000000E+00
  0.00000000E+00  0.00000000E+00  0.00000000E+00
  0.00000000E+00  0.00000000E+00  0.00000000E+00
  0.00000000E+00  0.00000000E+00  0.00000000E+00
  0.00000000E+00  0.00000000E+00  0.00000000E+00
