# Supplementary material for: Pivotal Role of Surface Terminations in MXene Thermodynamic Stability
Source: Chem Mater. 2024 Oct 11;36(20):10295–306. doi: 10.1021/acs.chemmater.4c02274 (PMC11500292; doi:10.1021/acs.chemmater.4c02274)
Supplement: Supplementary file 2 — cm4c02274_si_002.zip [file cm4c02274_si_002.zip › StructuresChemMater/Cr2C1O2.poscar]

Cr2 C1 O2                               
   1.0000000000000000     
     2.6909654963823275    0.0000000000000001   -0.0000000000000000
    -1.3454827481911638    2.3304444805744970    0.0000000000000000
     0.0000000000000000    0.0000000000000006   61.5745927010151206
   Cr   C    O 
     2     1     2
Direct
  0.3333333333333357  0.6666666666666643  0.4791606644015474
  0.6666666666666643  0.3333333333333357  0.5208393355984526
  0.0000000000000000  0.0000000000000000  0.5000000000000000
  0.0000000000000000  0.0000000000000000  0.5391287299456096
  0.0000000000000000  0.0000000000000000  0.4608712700543904

  0.00000000E+00  0.00000000E+00  0.00000000E+00
  0.00000000E+00  0.00000000E+00  0.00000000E+00
  0.00000000E+00  0.00000000E+00  0.00000000E+00
  0.00000000E+00  0.00000000E+00  0.00000000E+00
  0.00000000E+00  0.00000000E+00  0.00000000E+00
