# Supplementary material for: Pivotal Role of Surface Terminations in MXene Thermodynamic Stability
Source: Chem Mater. 2024 Oct 11;36(20):10295–306. doi: 10.1021/acs.chemmater.4c02274 (PMC11500292; doi:10.1021/acs.chemmater.4c02274)
Supplement: Supplementary file 2 — cm4c02274_si_002.zip [file cm4c02274_si_002.zip › StructuresChemMater/Cr2C1P2.poscar]

Cr2C1P2                                 
   1.0000000000000000     
     2.8606134246769588   -0.0000000000000001    0.0000000000000000
    -1.4303067123384794    2.4773638961770486   -0.0000000000000001
     0.0000000000000005    0.0000000000000007   54.4878236228056494
   Cr   C    P 
     2     1     2
Direct
  0.3333333333333357  0.6666666666666643  0.4804208984577372
  0.6666666666666643  0.3333333333333357  0.5195791015422628
  0.0000000000000000  0.0000000000000000  0.5000000000000000
  0.3333333333333357  0.6666666666666643  0.5525884491850519
  0.6666666666666643  0.3333333333333357  0.4474115508149481

  0.00000000E+00  0.00000000E+00  0.00000000E+00
  0.00000000E+00  0.00000000E+00  0.00000000E+00
  0.00000000E+00  0.00000000E+00  0.00000000E+00
  0.00000000E+00  0.00000000E+00  0.00000000E+00
  0.00000000E+00  0.00000000E+00  0.00000000E+00
