# Supplementary material for: Pivotal Role of Surface Terminations in MXene Thermodynamic Stability
Source: Chem Mater. 2024 Oct 11;36(20):10295–306. doi: 10.1021/acs.chemmater.4c02274 (PMC11500292; doi:10.1021/acs.chemmater.4c02274)
Supplement: Supplementary file 2 — cm4c02274_si_002.zip [file cm4c02274_si_002.zip › StructuresChemMater/Cr2C1S2.poscar]

Cr2 C1 S2                               
   1.0000000000000000     
     2.9300579427687734   -0.0000000000000000    0.0000000000000000
    -1.4650289713843867    2.5375046129981276   -0.0000000000000000
     0.0000000000000005    0.0000000000000002   51.9356281674814042
   Cr   C    S 
     2     1     2
Direct
  0.3333333333333357  0.6666666666666643  0.4776570966226217
  0.6666666666666643  0.3333333333333357  0.5223429033773783
  0.0000000000000000  0.0000000000000000  0.5000000000000000
  0.0000000000000000  0.0000000000000000  0.5517542603711121
  0.0000000000000000  0.0000000000000000  0.4482457396288879

  0.00000000E+00  0.00000000E+00  0.00000000E+00
  0.00000000E+00  0.00000000E+00  0.00000000E+00
  0.00000000E+00  0.00000000E+00  0.00000000E+00
  0.00000000E+00  0.00000000E+00  0.00000000E+00
  0.00000000E+00  0.00000000E+00  0.00000000E+00
