# Supplementary material for: Pivotal Role of Surface Terminations in MXene Thermodynamic Stability
Source: Chem Mater. 2024 Oct 11;36(20):10295–306. doi: 10.1021/acs.chemmater.4c02274 (PMC11500292; doi:10.1021/acs.chemmater.4c02274)
Supplement: Supplementary file 2 — cm4c02274_si_002.zip [file cm4c02274_si_002.zip › StructuresChemMater/Cr2C1Sb2.poscar]

Cr2C1Sb2                                
   1.0000000000000000     
     3.1309571594711798   -0.0000000000000001   -0.0000000000000000
    -1.5654785797355901    2.7114884382628093   -0.0000000000000000
     0.0000000000000000   -0.0000000000000005   45.4845137013595391
   Cr   C    Sb
     2     1     2
Direct
  0.3333333333333357  0.6666666666666643  0.4799856428164873
  0.6666666666666643  0.3333333333333357  0.5200143571835127
  0.0000000000000000  0.0000000000000000  0.5000000000000000
  0.3333333333333357  0.6666666666666643  0.5681414157178750
  0.6666666666666643  0.3333333333333357  0.4318585842821250

  0.00000000E+00  0.00000000E+00  0.00000000E+00
  0.00000000E+00  0.00000000E+00  0.00000000E+00
  0.00000000E+00  0.00000000E+00  0.00000000E+00
  0.00000000E+00  0.00000000E+00  0.00000000E+00
  0.00000000E+00  0.00000000E+00  0.00000000E+00
