# Supplementary material for: Pivotal Role of Surface Terminations in MXene Thermodynamic Stability
Source: Chem Mater. 2024 Oct 11;36(20):10295–306. doi: 10.1021/acs.chemmater.4c02274 (PMC11500292; doi:10.1021/acs.chemmater.4c02274)
Supplement: Supplementary file 2 — cm4c02274_si_002.zip [file cm4c02274_si_002.zip › StructuresChemMater/Cr2C1Se2.poscar]

Cr2C1Se2                                
   1.0000000000000000     
     3.1133211238135936   -0.0000000000000000    0.0000000000000000
    -1.5566605619067968    2.6962151833612902    0.0000000000000000
    -0.0000000000000001    0.0000000000000001   46.0012856567874238
   Cr   C    Se
     2     1     2
Direct
  0.3333333333333357  0.6666666666666643  0.4794043273785036
  0.6666666666666643  0.3333333333333357  0.5205956726214964
  0.0000000000000000  0.0000000000000000  0.5000000000000000
  0.3333333333333357  0.6666666666666643  0.5580436344916535
  0.6666666666666643  0.3333333333333357  0.4419563655083465

  0.00000000E+00  0.00000000E+00  0.00000000E+00
  0.00000000E+00  0.00000000E+00  0.00000000E+00
  0.00000000E+00  0.00000000E+00  0.00000000E+00
  0.00000000E+00  0.00000000E+00  0.00000000E+00
  0.00000000E+00  0.00000000E+00  0.00000000E+00
