# Supplementary material for: Pivotal Role of Surface Terminations in MXene Thermodynamic Stability
Source: Chem Mater. 2024 Oct 11;36(20):10295–306. doi: 10.1021/acs.chemmater.4c02274 (PMC11500292; doi:10.1021/acs.chemmater.4c02274)
Supplement: Supplementary file 2 — cm4c02274_si_002.zip [file cm4c02274_si_002.zip › StructuresChemMater/Cr2C1Te2.poscar]

Cr2C1Te2                                
   1.0000000000000000     
     3.2346721427376579    0.0000000000000000    0.0000000000000000
    -1.6173360713688290    2.8013082485246557   -0.0000000000000000
     0.0000000000000001   -0.0000000000000002   42.6144874780857208
   Cr   C    Te
     2     1     2
Direct
  0.3333333333333357  0.6666666666666643  0.4791669260327538
  0.6666666666666643  0.3333333333333357  0.5208330739672462
  0.0000000000000000  0.0000000000000000  0.5000000000000000
  0.3333333333333357  0.6666666666666643  0.5670695475283836
  0.6666666666666643  0.3333333333333357  0.4329304524716164

  0.00000000E+00  0.00000000E+00  0.00000000E+00
  0.00000000E+00  0.00000000E+00  0.00000000E+00
  0.00000000E+00  0.00000000E+00  0.00000000E+00
  0.00000000E+00  0.00000000E+00  0.00000000E+00
  0.00000000E+00  0.00000000E+00  0.00000000E+00
