# Supplementary material for: Pivotal Role of Surface Terminations in MXene Thermodynamic Stability
Source: Chem Mater. 2024 Oct 11;36(20):10295–306. doi: 10.1021/acs.chemmater.4c02274 (PMC11500292; doi:10.1021/acs.chemmater.4c02274)
Supplement: Supplementary file 2 — cm4c02274_si_002.zip [file cm4c02274_si_002.zip › StructuresChemMater/Cr2N1.poscar]

Cr2 N1                                  
   1.0000000000000000     
     2.8775175101114825   -0.0000000000000002    0.0000000000000001
    -1.4387587550557412    2.4920032635910871   -0.0000000000000000
    -0.0000000000000003   -0.0000000000000013   53.8495224472373692
   Cr   N 
     2     1
Direct
  0.3333333333333357  0.6666666666666643  0.4818682695275527
  0.6666666666666643  0.3333333333333357  0.5181317304724473
  0.0000000000000000  0.0000000000000000  0.5000000000000000

  0.00000000E+00  0.00000000E+00  0.00000000E+00
  0.00000000E+00  0.00000000E+00  0.00000000E+00
  0.00000000E+00  0.00000000E+00  0.00000000E+00
