# Supplementary material for: Pivotal Role of Surface Terminations in MXene Thermodynamic Stability
Source: Chem Mater. 2024 Oct 11;36(20):10295–306. doi: 10.1021/acs.chemmater.4c02274 (PMC11500292; doi:10.1021/acs.chemmater.4c02274)
Supplement: Supplementary file 2 — cm4c02274_si_002.zip [file cm4c02274_si_002.zip › StructuresChemMater/Cr2N1As2.poscar]

Cr2N1As2                                
   1.0000000000000000     
     2.9730150498970596    0.0000000000000000    0.0000000000000000
    -1.4865075249485298    2.5747065590443143   -0.0000000000000001
    -0.0000000000000001   -0.0000000000000007   50.4456347364616065
   Cr   N    As
     2     1     2
Direct
  0.3333333333333357  0.6666666666666643  0.4809805585043776
  0.6666666666666643  0.3333333333333357  0.5190194414956224
  0.0000000000000000  0.0000000000000000  0.5000000000000000
  0.3333333333333357  0.6666666666666643  0.5573637861496294
  0.6666666666666643  0.3333333333333357  0.4426362138503706

  0.00000000E+00  0.00000000E+00  0.00000000E+00
  0.00000000E+00  0.00000000E+00  0.00000000E+00
  0.00000000E+00  0.00000000E+00  0.00000000E+00
  0.00000000E+00  0.00000000E+00  0.00000000E+00
  0.00000000E+00  0.00000000E+00  0.00000000E+00
