# Supplementary material for: Pivotal Role of Surface Terminations in MXene Thermodynamic Stability
Source: Chem Mater. 2024 Oct 11;36(20):10295–306. doi: 10.1021/acs.chemmater.4c02274 (PMC11500292; doi:10.1021/acs.chemmater.4c02274)
Supplement: Supplementary file 2 — cm4c02274_si_002.zip [file cm4c02274_si_002.zip › StructuresChemMater/Cr2N1Br2.poscar]

Cr2N1Br2                                
   1.0000000000000000     
     3.2653296313453843    0.0000000000000002   -0.0000000000000000
    -1.6326648156726922    2.8278584124751776    0.0000000000000000
     0.0000000000000000   -0.0000000000000000   41.8180471151801854
   Cr   N    Br
     2     1     2
Direct
  0.3333333333333357  0.6666666666666643  0.4799665731667559
  0.6666666666666643  0.3333333333333357  0.5200334268332441
  0.0000000000000000  0.0000000000000000  0.5000000000000000
  0.3333333333333357  0.6666666666666643  0.5633309999675475
  0.6666666666666643  0.3333333333333357  0.4366690000324525

  0.00000000E+00  0.00000000E+00  0.00000000E+00
  0.00000000E+00  0.00000000E+00  0.00000000E+00
  0.00000000E+00  0.00000000E+00  0.00000000E+00
  0.00000000E+00  0.00000000E+00  0.00000000E+00
  0.00000000E+00  0.00000000E+00  0.00000000E+00
