# Supplementary material for: Pivotal Role of Surface Terminations in MXene Thermodynamic Stability
Source: Chem Mater. 2024 Oct 11;36(20):10295–306. doi: 10.1021/acs.chemmater.4c02274 (PMC11500292; doi:10.1021/acs.chemmater.4c02274)
Supplement: Supplementary file 2 — cm4c02274_si_002.zip [file cm4c02274_si_002.zip › StructuresChemMater/Cr2N1Cl2.poscar]

Cr2N1Cl2                                
   1.0000000000000000     
     3.1830723886706229   -0.0000000000000001   -0.0000000000000000
    -1.5915361943353115    2.7566215506735738   -0.0000000000000000
     0.0000000000000002   -0.0000000000000001   44.0073052381071079
   Cr   N    Cl
     2     1     2
Direct
  0.3333333333333357  0.6666666666666643  0.4804177700923802
  0.6666666666666643  0.3333333333333357  0.5195822299076198
  0.0000000000000000  0.0000000000000000  0.5000000000000000
  0.3333333333333357  0.6666666666666643  0.5574713380933574
  0.6666666666666643  0.3333333333333357  0.4425286619066426

  0.00000000E+00  0.00000000E+00  0.00000000E+00
  0.00000000E+00  0.00000000E+00  0.00000000E+00
  0.00000000E+00  0.00000000E+00  0.00000000E+00
  0.00000000E+00  0.00000000E+00  0.00000000E+00
  0.00000000E+00  0.00000000E+00  0.00000000E+00
