# Supplementary material for: Pivotal Role of Surface Terminations in MXene Thermodynamic Stability
Source: Chem Mater. 2024 Oct 11;36(20):10295–306. doi: 10.1021/acs.chemmater.4c02274 (PMC11500292; doi:10.1021/acs.chemmater.4c02274)
Supplement: Supplementary file 2 — cm4c02274_si_002.zip [file cm4c02274_si_002.zip › StructuresChemMater/Cr2N1F2.poscar]

Cr2N1F2                                 
   1.0000000000000000     
     3.0392213063034794   -0.0000000000000001   -0.0000000000000000
    -1.5196106531517395    2.6320428589817397    0.0000000000000000
    -0.0000000000000001   -0.0000000000000002   48.2717624912267382
   Cr   N    F 
     2     1     2
Direct
  0.3333333333333357  0.6666666666666643  0.4764191765624091
  0.6666666666666643  0.3333333333333357  0.5235808234375909
  0.0000000000000000  0.0000000000000000  0.5000000000000000
  0.3333333333333357  0.6666666666666643  0.5476800930411727
  0.6666666666666643  0.3333333333333357  0.4523199069588273

  0.00000000E+00  0.00000000E+00  0.00000000E+00
  0.00000000E+00  0.00000000E+00  0.00000000E+00
  0.00000000E+00  0.00000000E+00  0.00000000E+00
  0.00000000E+00  0.00000000E+00  0.00000000E+00
  0.00000000E+00  0.00000000E+00  0.00000000E+00
