# Supplementary material for: Pivotal Role of Surface Terminations in MXene Thermodynamic Stability
Source: Chem Mater. 2024 Oct 11;36(20):10295–306. doi: 10.1021/acs.chemmater.4c02274 (PMC11500292; doi:10.1021/acs.chemmater.4c02274)
Supplement: Supplementary file 2 — cm4c02274_si_002.zip [file cm4c02274_si_002.zip › StructuresChemMater/Cr2N1I2.poscar]

Cr2N1I2                                 
   1.0000000000000000     
     3.4163005099967725    0.0000000000000000    0.0000000000000000
    -1.7081502549983862    2.9586030286189398    0.0000000000000000
     0.0000000000000001   -0.0000000000000001   38.2037218761505954
   Cr   N    I 
     2     1     2
Direct
  0.3333333333333357  0.6666666666666643  0.4789293691338443
  0.6666666666666643  0.3333333333333357  0.5210706308661557
  0.0000000000000000  0.0000000000000000  0.5000000000000000
  0.3333333333333357  0.6666666666666643  0.5725954600128702
  0.6666666666666643  0.3333333333333357  0.4274045399871298

  0.00000000E+00  0.00000000E+00  0.00000000E+00
  0.00000000E+00  0.00000000E+00  0.00000000E+00
  0.00000000E+00  0.00000000E+00  0.00000000E+00
  0.00000000E+00  0.00000000E+00  0.00000000E+00
  0.00000000E+00  0.00000000E+00  0.00000000E+00
