# Supplementary material for: Pivotal Role of Surface Terminations in MXene Thermodynamic Stability
Source: Chem Mater. 2024 Oct 11;36(20):10295–306. doi: 10.1021/acs.chemmater.4c02274 (PMC11500292; doi:10.1021/acs.chemmater.4c02274)
Supplement: Supplementary file 2 — cm4c02274_si_002.zip [file cm4c02274_si_002.zip › StructuresChemMater/Cr2N1O2.poscar]

Cr2N1O2                                 
   1.0000000000000000     
     2.9422953403806678   -0.0000000000000000   -0.0000000000000000
    -1.4711476701903339    2.5481025102062413    0.0000000000000001
     0.0000000000000009    0.0000000000000016   51.5045122013148244
   Cr   N    O 
     2     1     2
Direct
  0.3333333333333357  0.6666666666666643  0.4753019888081980
  0.6666666666666643  0.3333333333333357  0.5246980111918020
  0.0000000000000000  0.0000000000000000  0.5000000000000000
  0.3333333333333357  0.6666666666666643  0.5414286115691169
  0.6666666666666643  0.3333333333333357  0.4585713884308831

  0.00000000E+00  0.00000000E+00  0.00000000E+00
  0.00000000E+00  0.00000000E+00  0.00000000E+00
  0.00000000E+00  0.00000000E+00  0.00000000E+00
  0.00000000E+00  0.00000000E+00  0.00000000E+00
  0.00000000E+00  0.00000000E+00  0.00000000E+00
