# Supplementary material for: Pivotal Role of Surface Terminations in MXene Thermodynamic Stability
Source: Chem Mater. 2024 Oct 11;36(20):10295–306. doi: 10.1021/acs.chemmater.4c02274 (PMC11500292; doi:10.1021/acs.chemmater.4c02274)
Supplement: Supplementary file 2 — cm4c02274_si_002.zip [file cm4c02274_si_002.zip › StructuresChemMater/Cr2N1P2.poscar]

Cr2 P2 N1                               
   1.0000000000000000     
     2.7951118211909325   -0.0000000000000001    0.0000000000000000
    -1.3975559105954662    2.4206378435695344    0.0000000000000001
    -0.0000000000000013    0.0000000000000020   57.0715190860113211
   Cr   N    P 
     2     1     2
Direct
  0.3333333333333357  0.6666666666666643  0.4793846786043190
  0.6666666666666643  0.3333333333333357  0.5206153213956810
  0.0000000000000000  0.0000000000000000  0.5000000000000000
  0.0000000000000000  0.0000000000000000  0.5513991249851671
  0.0000000000000000  0.0000000000000000  0.4486008750148329

  0.00000000E+00  0.00000000E+00  0.00000000E+00
  0.00000000E+00  0.00000000E+00  0.00000000E+00
  0.00000000E+00  0.00000000E+00  0.00000000E+00
  0.00000000E+00  0.00000000E+00  0.00000000E+00
  0.00000000E+00  0.00000000E+00  0.00000000E+00
