# Supplementary material for: Pivotal Role of Surface Terminations in MXene Thermodynamic Stability
Source: Chem Mater. 2024 Oct 11;36(20):10295–306. doi: 10.1021/acs.chemmater.4c02274 (PMC11500292; doi:10.1021/acs.chemmater.4c02274)
Supplement: Supplementary file 2 — cm4c02274_si_002.zip [file cm4c02274_si_002.zip › StructuresChemMater/Cr2N1S2.poscar]

Cr2 S2 N1                               
   1.0000000000000000     
     2.9005872540890172   -0.0000000000000001   -0.0000000000000000
    -1.4502936270445086    2.5119822479344371    0.0000000000000000
    -0.0000000000000003    0.0000000000000004   52.9963473424868710
   Cr   N    S 
     2     1     2
Direct
  0.3333333333333357  0.6666666666666643  0.4769995224259205
  0.6666666666666643  0.3333333333333357  0.5230004775740795
  0.0000000000000000  0.0000000000000000  0.5000000000000000
  0.0000000000000000  0.0000000000000000  0.5514571908878807
  0.0000000000000000  0.0000000000000000  0.4485428091121193

  0.00000000E+00  0.00000000E+00  0.00000000E+00
  0.00000000E+00  0.00000000E+00  0.00000000E+00
  0.00000000E+00  0.00000000E+00  0.00000000E+00
  0.00000000E+00  0.00000000E+00  0.00000000E+00
  0.00000000E+00  0.00000000E+00  0.00000000E+00
