# Supplementary material for: Pivotal Role of Surface Terminations in MXene Thermodynamic Stability
Source: Chem Mater. 2024 Oct 11;36(20):10295–306. doi: 10.1021/acs.chemmater.4c02274 (PMC11500292; doi:10.1021/acs.chemmater.4c02274)
Supplement: Supplementary file 2 — cm4c02274_si_002.zip [file cm4c02274_si_002.zip › StructuresChemMater/Cr2N1Sb2.poscar]

Cr2N1Sb2                                
   1.0000000000000000     
     3.1335188311979958    0.0000000000000001    0.0000000000000000
    -1.5667594155989983    2.7137069110543863   -0.0000000000000000
     0.0000000000000002   -0.0000000000000005   45.4101763365106024
   Cr   N    Sb
     2     1     2
Direct
  0.3333333333333357  0.6666666666666643  0.4807522676477092
  0.6666666666666643  0.3333333333333357  0.5192477323522908
  0.0000000000000000  0.0000000000000000  0.5000000000000000
  0.3333333333333357  0.6666666666666643  0.5686124218869679
  0.6666666666666643  0.3333333333333357  0.4313875781130321

  0.00000000E+00  0.00000000E+00  0.00000000E+00
  0.00000000E+00  0.00000000E+00  0.00000000E+00
  0.00000000E+00  0.00000000E+00  0.00000000E+00
  0.00000000E+00  0.00000000E+00  0.00000000E+00
  0.00000000E+00  0.00000000E+00  0.00000000E+00
