# Supplementary material for: Pivotal Role of Surface Terminations in MXene Thermodynamic Stability
Source: Chem Mater. 2024 Oct 11;36(20):10295–306. doi: 10.1021/acs.chemmater.4c02274 (PMC11500292; doi:10.1021/acs.chemmater.4c02274)
Supplement: Supplementary file 2 — cm4c02274_si_002.zip [file cm4c02274_si_002.zip › StructuresChemMater/Cr3C2.poscar]

Cr3C2                                   
   1.0000000000000000     
     2.8330796145484358   -0.0000000000000001   -0.0000000000000000
    -1.4165398072742179    2.4535189171427709    0.0000000000000002
    -0.0000000000000024   -0.0000000000000004   58.0832724995222236
   Cr   C 
     3     2
Direct
  0.6666666666666643  0.3333333333333357  0.4617584315823606
  0.3333333333333357  0.6666666666666643  0.5382415684176394
  0.0000000000000000  0.0000000000000000  0.5000000000000000
  0.3333333333333357  0.6666666666666643  0.4785274891011753
  0.6666666666666643  0.3333333333333357  0.5214725108988247

  0.00000000E+00  0.00000000E+00  0.00000000E+00
  0.00000000E+00  0.00000000E+00  0.00000000E+00
  0.00000000E+00  0.00000000E+00  0.00000000E+00
  0.00000000E+00  0.00000000E+00  0.00000000E+00
  0.00000000E+00  0.00000000E+00  0.00000000E+00
