# Supplementary material for: Pivotal Role of Surface Terminations in MXene Thermodynamic Stability
Source: Chem Mater. 2024 Oct 11;36(20):10295–306. doi: 10.1021/acs.chemmater.4c02274 (PMC11500292; doi:10.1021/acs.chemmater.4c02274)
Supplement: Supplementary file 2 — cm4c02274_si_002.zip [file cm4c02274_si_002.zip › StructuresChemMater/Cr3C2As2.poscar]

Cr3C2As2                                
   1.0000000000000000     
     2.9561040872368975   -0.0000000000000003   -0.0000000000000000
    -1.4780520436184488    2.5600612357781625   -0.0000000000000000
    -0.0000000000000003    0.0000000000000001   53.3493572740220117
   Cr   C    As
     3     2     2
Direct
  0.6666666666666643  0.3333333333333357  0.4597625521401909
  0.3333333333333357  0.6666666666666643  0.5402374478598091
  0.0000000000000000  0.0000000000000000  0.5000000000000000
  0.3333333333333357  0.6666666666666643  0.4777860683816755
  0.6666666666666643  0.3333333333333357  0.5222139316183245
  0.0000000000000000  0.0000000000000000  0.5763293700234087
  0.0000000000000000  0.0000000000000000  0.4236706299765913

  0.00000000E+00  0.00000000E+00  0.00000000E+00
  0.00000000E+00  0.00000000E+00  0.00000000E+00
  0.00000000E+00  0.00000000E+00  0.00000000E+00
  0.00000000E+00  0.00000000E+00  0.00000000E+00
  0.00000000E+00  0.00000000E+00  0.00000000E+00
  0.00000000E+00  0.00000000E+00  0.00000000E+00
  0.00000000E+00  0.00000000E+00  0.00000000E+00
