# Supplementary material for: Pivotal Role of Surface Terminations in MXene Thermodynamic Stability
Source: Chem Mater. 2024 Oct 11;36(20):10295–306. doi: 10.1021/acs.chemmater.4c02274 (PMC11500292; doi:10.1021/acs.chemmater.4c02274)
Supplement: Supplementary file 2 — cm4c02274_si_002.zip [file cm4c02274_si_002.zip › StructuresChemMater/Cr3C2Br2.poscar]

Cr3C2Br2                                
   1.0000000000000000     
     3.1799945341731961    0.0000000000000001    0.0000000000000000
    -1.5899972670865978    2.7539560504896552   -0.0000000000000001
     0.0000000000000005    0.0000000000000009   46.1015883422518939
   Cr   C    Br
     3     2     2
Direct
  0.6666666666666643  0.3333333333333357  0.4571094621922143
  0.3333333333333357  0.6666666666666643  0.5428905378077857
  0.0000000000000000  0.0000000000000000  0.5000000000000000
  0.3333333333333357  0.6666666666666643  0.4751142757809959
  0.6666666666666643  0.3333333333333357  0.5248857242190041
  0.0000000000000000  0.0000000000000000  0.5830135094349629
  0.0000000000000000  0.0000000000000000  0.4169864905650371

  0.00000000E+00  0.00000000E+00  0.00000000E+00
  0.00000000E+00  0.00000000E+00  0.00000000E+00
  0.00000000E+00  0.00000000E+00  0.00000000E+00
  0.00000000E+00  0.00000000E+00  0.00000000E+00
  0.00000000E+00  0.00000000E+00  0.00000000E+00
  0.00000000E+00  0.00000000E+00  0.00000000E+00
  0.00000000E+00  0.00000000E+00  0.00000000E+00
