# Supplementary material for: Pivotal Role of Surface Terminations in MXene Thermodynamic Stability
Source: Chem Mater. 2024 Oct 11;36(20):10295–306. doi: 10.1021/acs.chemmater.4c02274 (PMC11500292; doi:10.1021/acs.chemmater.4c02274)
Supplement: Supplementary file 2 — cm4c02274_si_002.zip [file cm4c02274_si_002.zip › StructuresChemMater/Cr3C2Cl2.poscar]

Cr3C2Cl2                                
   1.0000000000000000     
     3.1120385194055187   -0.0000000000000002   -0.0000000000000000
    -1.5560192597027596    2.6951044153608921    0.0000000000000000
    -0.0000000000000004    0.0000000000000005   48.1369653214663060
   Cr   C    Cl
     3     2     2
Direct
  0.6666666666666643  0.3333333333333357  0.4579177907651584
  0.3333333333333357  0.6666666666666643  0.5420822092348416
  0.0000000000000000  0.0000000000000000  0.5000000000000000
  0.3333333333333357  0.6666666666666643  0.4759866587674750
  0.6666666666666643  0.3333333333333357  0.5240133412325250
  0.0000000000000000  0.0000000000000000  0.5773213362567660
  0.0000000000000000  0.0000000000000000  0.4226786637432269

  0.00000000E+00  0.00000000E+00  0.00000000E+00
  0.00000000E+00  0.00000000E+00  0.00000000E+00
  0.00000000E+00  0.00000000E+00  0.00000000E+00
  0.00000000E+00  0.00000000E+00  0.00000000E+00
  0.00000000E+00  0.00000000E+00  0.00000000E+00
  0.00000000E+00  0.00000000E+00  0.00000000E+00
  0.00000000E+00  0.00000000E+00  0.00000000E+00
