# Supplementary material for: Pivotal Role of Surface Terminations in MXene Thermodynamic Stability
Source: Chem Mater. 2024 Oct 11;36(20):10295–306. doi: 10.1021/acs.chemmater.4c02274 (PMC11500292; doi:10.1021/acs.chemmater.4c02274)
Supplement: Supplementary file 2 — cm4c02274_si_002.zip [file cm4c02274_si_002.zip › StructuresChemMater/Cr3C2F2.poscar]

Cr3C2F2                                 
   1.0000000000000000     
     2.9943432768168963    0.0000000000000002   -0.0000000000000001
    -1.4971716384084481    2.5931773453745719   -0.0000000000000000
    -0.0000000000000024   -0.0000000000000012   51.9954643615619645
   Cr   C    F 
     3     2     2
Direct
  0.6666666666666643  0.3333333333333357  0.4591541239936703
  0.3333333333333357  0.6666666666666643  0.5408458760063297
  0.0000000000000000  0.0000000000000000  0.5000000000000000
  0.3333333333333357  0.6666666666666643  0.4774316800573501
  0.6666666666666643  0.3333333333333357  0.5225683199426499
  0.0000000000000000  0.0000000000000000  0.5650147519188025
  0.0000000000000000  0.0000000000000000  0.4349852480811975

  0.00000000E+00  0.00000000E+00  0.00000000E+00
  0.00000000E+00  0.00000000E+00  0.00000000E+00
  0.00000000E+00  0.00000000E+00  0.00000000E+00
  0.00000000E+00  0.00000000E+00  0.00000000E+00
  0.00000000E+00  0.00000000E+00  0.00000000E+00
  0.00000000E+00  0.00000000E+00  0.00000000E+00
  0.00000000E+00  0.00000000E+00  0.00000000E+00
