# Supplementary material for: Pivotal Role of Surface Terminations in MXene Thermodynamic Stability
Source: Chem Mater. 2024 Oct 11;36(20):10295–306. doi: 10.1021/acs.chemmater.4c02274 (PMC11500292; doi:10.1021/acs.chemmater.4c02274)
Supplement: Supplementary file 2 — cm4c02274_si_002.zip [file cm4c02274_si_002.zip › StructuresChemMater/Cr3C2I2.poscar]

Cr3 C2 I2                               
   1.0000000000000000     
     3.2224960274135839    0.0000000000000001   -0.0000000000000003
    -1.6112480137067919    2.7907634233345977    0.0000000000000002
    -0.0000000000000023    0.0000000000000010   44.8935401972278427
   Cr   C    I 
     3     2     2
Direct
  0.6666666666666643  0.3333333333333357  0.4575694244727799
  0.3333333333333357  0.6666666666666643  0.5424305755272201
  0.0000000000000000  0.0000000000000000  0.5000000000000000
  0.3333333333333357  0.6666666666666643  0.4731836515220635
  0.6666666666666643  0.3333333333333357  0.5268163484779365
  0.3333333333333357  0.6666666666666643  0.6007819620083268
  0.6666666666666643  0.3333333333333357  0.3992180379916732

  0.00000000E+00  0.00000000E+00  0.00000000E+00
  0.00000000E+00  0.00000000E+00  0.00000000E+00
  0.00000000E+00  0.00000000E+00  0.00000000E+00
  0.00000000E+00  0.00000000E+00  0.00000000E+00
  0.00000000E+00  0.00000000E+00  0.00000000E+00
  0.00000000E+00  0.00000000E+00  0.00000000E+00
  0.00000000E+00  0.00000000E+00  0.00000000E+00
