# Supplementary material for: Pivotal Role of Surface Terminations in MXene Thermodynamic Stability
Source: Chem Mater. 2024 Oct 11;36(20):10295–306. doi: 10.1021/acs.chemmater.4c02274 (PMC11500292; doi:10.1021/acs.chemmater.4c02274)
Supplement: Supplementary file 2 — cm4c02274_si_002.zip [file cm4c02274_si_002.zip › StructuresChemMater/Cr3C2O2.poscar]

Cr3 C2 O2                               
   1.0000000000000000     
     2.7601959029842633    0.0000000000000004    0.0000000000000000
    -1.3800979514921317    2.3903997714060994    0.0000000000000001
    -0.0000000000000001   -0.0000000000000031   61.1911790853345536
   Cr   C    O 
     3     2     2
Direct
  0.6666666666666643  0.3333333333333357  0.4596511998751751
  0.3333333333333357  0.6666666666666643  0.5403488001248249
  0.0000000000000000  0.0000000000000000  0.5000000000000000
  0.3333333333333357  0.6666666666666643  0.4796628980615623
  0.6666666666666643  0.3333333333333357  0.5203371019384377
  0.6666666666666643  0.3333333333333357  0.5585985710612462
  0.3333333333333357  0.6666666666666643  0.4414014289387538

  0.00000000E+00  0.00000000E+00  0.00000000E+00
  0.00000000E+00  0.00000000E+00  0.00000000E+00
  0.00000000E+00  0.00000000E+00  0.00000000E+00
  0.00000000E+00  0.00000000E+00  0.00000000E+00
  0.00000000E+00  0.00000000E+00  0.00000000E+00
  0.00000000E+00  0.00000000E+00  0.00000000E+00
  0.00000000E+00  0.00000000E+00  0.00000000E+00
