# Supplementary material for: Pivotal Role of Surface Terminations in MXene Thermodynamic Stability
Source: Chem Mater. 2024 Oct 11;36(20):10295–306. doi: 10.1021/acs.chemmater.4c02274 (PMC11500292; doi:10.1021/acs.chemmater.4c02274)
Supplement: Supplementary file 2 — cm4c02274_si_002.zip [file cm4c02274_si_002.zip › StructuresChemMater/Cr3C2P2.poscar]

Cr3C2P2                                 
   1.0000000000000000     
     2.8665743462884707   -0.0000000000000001    0.0000000000000000
    -1.4332871731442354    2.4825262057225861   -0.0000000000000000
     0.0000000000000009   -0.0000000000000004   56.7338447067365905
   Cr   C    P 
     3     2     2
Direct
  0.6666666666666643  0.3333333333333357  0.4601216552296208
  0.3333333333333357  0.6666666666666643  0.5398783447703792
  0.0000000000000000  0.0000000000000000  0.5000000000000000
  0.3333333333333357  0.6666666666666643  0.4788744669020986
  0.6666666666666643  0.3333333333333357  0.5211255330979014
  0.0000000000000000  0.0000000000000000  0.5709572166185239
  0.0000000000000000  0.0000000000000000  0.4290427833814761

  0.00000000E+00  0.00000000E+00  0.00000000E+00
  0.00000000E+00  0.00000000E+00  0.00000000E+00
  0.00000000E+00  0.00000000E+00  0.00000000E+00
  0.00000000E+00  0.00000000E+00  0.00000000E+00
  0.00000000E+00  0.00000000E+00  0.00000000E+00
  0.00000000E+00  0.00000000E+00  0.00000000E+00
  0.00000000E+00  0.00000000E+00  0.00000000E+00
