# Supplementary material for: Pivotal Role of Surface Terminations in MXene Thermodynamic Stability
Source: Chem Mater. 2024 Oct 11;36(20):10295–306. doi: 10.1021/acs.chemmater.4c02274 (PMC11500292; doi:10.1021/acs.chemmater.4c02274)
Supplement: Supplementary file 2 — cm4c02274_si_002.zip [file cm4c02274_si_002.zip › StructuresChemMater/Cr3C2S2.poscar]

Cr3 C2 S2                               
   1.0000000000000000     
     2.9269593515462820    0.0000000000000003   -0.0000000000000002
    -1.4634796757731410    2.5348211542835091    0.0000000000000001
    -0.0000000000000017    0.0000000000000007   54.4170823979980867
   Cr   C    S 
     3     2     2
Direct
  0.6666666666666643  0.3333333333333357  0.4571530529693177
  0.3333333333333357  0.6666666666666643  0.5428469470306823
  0.0000000000000000  0.0000000000000000  0.5000000000000000
  0.3333333333333357  0.6666666666666643  0.4778402510973621
  0.6666666666666643  0.3333333333333357  0.5221597489026379
  0.6666666666666643  0.3333333333333357  0.5709997199096577
  0.3333333333333357  0.6666666666666643  0.4290002800903423

  0.00000000E+00  0.00000000E+00  0.00000000E+00
  0.00000000E+00  0.00000000E+00  0.00000000E+00
  0.00000000E+00  0.00000000E+00  0.00000000E+00
  0.00000000E+00  0.00000000E+00  0.00000000E+00
  0.00000000E+00  0.00000000E+00  0.00000000E+00
  0.00000000E+00  0.00000000E+00  0.00000000E+00
  0.00000000E+00  0.00000000E+00  0.00000000E+00
