# Supplementary material for: Pivotal Role of Surface Terminations in MXene Thermodynamic Stability
Source: Chem Mater. 2024 Oct 11;36(20):10295–306. doi: 10.1021/acs.chemmater.4c02274 (PMC11500292; doi:10.1021/acs.chemmater.4c02274)
Supplement: Supplementary file 2 — cm4c02274_si_002.zip [file cm4c02274_si_002.zip › StructuresChemMater/Cr3C2Sb2.poscar]

Cr3C2Sb2                                
   1.0000000000000000     
     3.0885100014267857   -0.0000000000000000    0.0000000000000000
    -1.5442550007133928    2.6747281210779081   -0.0000000000000000
     0.0000000000000001   -0.0000000000000006   48.8731815162965688
   Cr   C    Sb
     3     2     2
Direct
  0.6666666666666643  0.3333333333333357  0.4587858093118626
  0.3333333333333357  0.6666666666666643  0.5412141906881374
  0.0000000000000000  0.0000000000000000  0.5000000000000000
  0.3333333333333357  0.6666666666666643  0.4757928178584265
  0.6666666666666643  0.3333333333333357  0.5242071821415735
  0.0000000000000000  0.0000000000000000  0.5880469915084987
  0.0000000000000000  0.0000000000000000  0.4119530084915013

  0.00000000E+00  0.00000000E+00  0.00000000E+00
  0.00000000E+00  0.00000000E+00  0.00000000E+00
  0.00000000E+00  0.00000000E+00  0.00000000E+00
  0.00000000E+00  0.00000000E+00  0.00000000E+00
  0.00000000E+00  0.00000000E+00  0.00000000E+00
  0.00000000E+00  0.00000000E+00  0.00000000E+00
  0.00000000E+00  0.00000000E+00  0.00000000E+00
