# Supplementary material for: Pivotal Role of Surface Terminations in MXene Thermodynamic Stability
Source: Chem Mater. 2024 Oct 11;36(20):10295–306. doi: 10.1021/acs.chemmater.4c02274 (PMC11500292; doi:10.1021/acs.chemmater.4c02274)
Supplement: Supplementary file 2 — cm4c02274_si_002.zip [file cm4c02274_si_002.zip › StructuresChemMater/Cr3C2Se2.poscar]

Cr3 C2 Se2                              
   1.0000000000000000     
     3.0046623836127884    0.0000000000000004   -0.0000000000000000
    -1.5023311918063942    2.6021139540041793    0.0000000000000000
    -0.0000000000000010    0.0000000000000008   51.6389348533359183
   Cr   C    Se
     3     2     2
Direct
  0.6666666666666643  0.3333333333333357  0.4565225733071543
  0.3333333333333357  0.6666666666666643  0.5434774266928457
  0.0000000000000000  0.0000000000000000  0.5000000000000000
  0.3333333333333357  0.6666666666666643  0.4769636715586927
  0.6666666666666643  0.3333333333333357  0.5230363284413073
  0.6666666666666643  0.3333333333333357  0.5764467489803096
  0.3333333333333357  0.6666666666666643  0.4235532510196904

  0.00000000E+00  0.00000000E+00  0.00000000E+00
  0.00000000E+00  0.00000000E+00  0.00000000E+00
  0.00000000E+00  0.00000000E+00  0.00000000E+00
  0.00000000E+00  0.00000000E+00  0.00000000E+00
  0.00000000E+00  0.00000000E+00  0.00000000E+00
  0.00000000E+00  0.00000000E+00  0.00000000E+00
  0.00000000E+00  0.00000000E+00  0.00000000E+00
