# Supplementary material for: Pivotal Role of Surface Terminations in MXene Thermodynamic Stability
Source: Chem Mater. 2024 Oct 11;36(20):10295–306. doi: 10.1021/acs.chemmater.4c02274 (PMC11500292; doi:10.1021/acs.chemmater.4c02274)
Supplement: Supplementary file 2 — cm4c02274_si_002.zip [file cm4c02274_si_002.zip › StructuresChemMater/Cr3C2Te2.poscar]

Cr3C2Te2                                
   1.0000000000000000     
     3.1667384283691238   -0.0000000000000000   -0.0000000000000000
    -1.5833692141845619    2.7424759261080700    0.0000000000000000
    -0.0000000000000007    0.0000000000000005   46.4883627159281687
   Cr   C    Te
     3     2     2
Direct
  0.6666666666666643  0.3333333333333357  0.4576439644766239
  0.3333333333333357  0.6666666666666643  0.5423560355233761
  0.0000000000000000  0.0000000000000000  0.5000000000000000
  0.3333333333333357  0.6666666666666643  0.4750124391613539
  0.6666666666666643  0.3333333333333357  0.5249875608386461
  0.0000000000000000  0.0000000000000000  0.5867880768271476
  0.0000000000000000  0.0000000000000000  0.4132119231728524

  0.00000000E+00  0.00000000E+00  0.00000000E+00
  0.00000000E+00  0.00000000E+00  0.00000000E+00
  0.00000000E+00  0.00000000E+00  0.00000000E+00
  0.00000000E+00  0.00000000E+00  0.00000000E+00
  0.00000000E+00  0.00000000E+00  0.00000000E+00
  0.00000000E+00  0.00000000E+00  0.00000000E+00
  0.00000000E+00  0.00000000E+00  0.00000000E+00
