# Supplementary material for: Pivotal Role of Surface Terminations in MXene Thermodynamic Stability
Source: Chem Mater. 2024 Oct 11;36(20):10295–306. doi: 10.1021/acs.chemmater.4c02274 (PMC11500292; doi:10.1021/acs.chemmater.4c02274)
Supplement: Supplementary file 2 — cm4c02274_si_002.zip [file cm4c02274_si_002.zip › StructuresChemMater/Cr3N2.poscar]

Cr3 N2                                  
   1.0000000000000000     
     3.0421852686575495    0.0000000000000006    0.0000000000000002
    -1.5210926343287747    2.6346097256762251   -0.0000000000000000
     0.0000000000000040   -0.0000000000000035   50.3729421362241183
   Cr   N 
     3     2
Direct
  0.6666666666666643  0.3333333333333357  0.4599287254352404
  0.3333333333333357  0.6666666666666643  0.5400712745647596
  0.0000000000000000  0.0000000000000000  0.5000000000000000
  0.3333333333333357  0.6666666666666643  0.4757278595513981
  0.6666666666666643  0.3333333333333357  0.5242721404486019

  0.00000000E+00  0.00000000E+00  0.00000000E+00
  0.00000000E+00  0.00000000E+00  0.00000000E+00
  0.00000000E+00  0.00000000E+00  0.00000000E+00
  0.00000000E+00  0.00000000E+00  0.00000000E+00
  0.00000000E+00  0.00000000E+00  0.00000000E+00
