# Supplementary material for: Pivotal Role of Surface Terminations in MXene Thermodynamic Stability
Source: Chem Mater. 2024 Oct 11;36(20):10295–306. doi: 10.1021/acs.chemmater.4c02274 (PMC11500292; doi:10.1021/acs.chemmater.4c02274)
Supplement: Supplementary file 2 — cm4c02274_si_002.zip [file cm4c02274_si_002.zip › StructuresChemMater/Cr3N2As2.poscar]

Cr3N2As2                                
   1.0000000000000000     
     2.9397551505707926   -0.0000000000000004   -0.0000000000000000
    -1.4698775752853963    2.5459026413004526   -0.0000000000000001
     0.0000000000000027    0.0000000000000006   53.9443936136787414
   Cr   N    As
     3     2     2
Direct
  0.6666666666666643  0.3333333333333357  0.4594225624310866
  0.3333333333333357  0.6666666666666643  0.5405774375689134
  0.0000000000000000  0.0000000000000000  0.5000000000000000
  0.3333333333333357  0.6666666666666643  0.4781266148256407
  0.6666666666666643  0.3333333333333357  0.5218733851743522
  0.0000000000000000  0.0000000000000000  0.5759379863409606
  0.0000000000000000  0.0000000000000000  0.4240620136590394

  0.00000000E+00  0.00000000E+00  0.00000000E+00
  0.00000000E+00  0.00000000E+00  0.00000000E+00
  0.00000000E+00  0.00000000E+00  0.00000000E+00
  0.00000000E+00  0.00000000E+00  0.00000000E+00
  0.00000000E+00  0.00000000E+00  0.00000000E+00
  0.00000000E+00  0.00000000E+00  0.00000000E+00
  0.00000000E+00  0.00000000E+00  0.00000000E+00
