# Supplementary material for: Pivotal Role of Surface Terminations in MXene Thermodynamic Stability
Source: Chem Mater. 2024 Oct 11;36(20):10295–306. doi: 10.1021/acs.chemmater.4c02274 (PMC11500292; doi:10.1021/acs.chemmater.4c02274)
Supplement: Supplementary file 2 — cm4c02274_si_002.zip [file cm4c02274_si_002.zip › StructuresChemMater/Cr3N2Br2.poscar]

Cr3 Br2 N2                              
   1.0000000000000000     
     3.1551286363416535    0.0000000000000002    0.0000000000000003
    -1.5775643181708268    2.7324215512796250   -0.0000000000000000
     0.0000000000000026   -0.0000000000000027   46.8311146464342443
   Cr   N    Br
     3     2     2
Direct
  0.6666666666666643  0.3333333333333357  0.4599075205810905
  0.3333333333333357  0.6666666666666643  0.5400924794189095
  0.0000000000000000  0.0000000000000000  0.5000000000000000
  0.3333333333333357  0.6666666666666643  0.4740878751577640
  0.6666666666666643  0.3333333333333357  0.5259121248422360
  0.3333333333333357  0.6666666666666643  0.5894160423187387
  0.6666666666666643  0.3333333333333357  0.4105839576812613

  0.00000000E+00  0.00000000E+00  0.00000000E+00
  0.00000000E+00  0.00000000E+00  0.00000000E+00
  0.00000000E+00  0.00000000E+00  0.00000000E+00
  0.00000000E+00  0.00000000E+00  0.00000000E+00
  0.00000000E+00  0.00000000E+00  0.00000000E+00
  0.00000000E+00  0.00000000E+00  0.00000000E+00
  0.00000000E+00  0.00000000E+00  0.00000000E+00
