# Supplementary material for: Pivotal Role of Surface Terminations in MXene Thermodynamic Stability
Source: Chem Mater. 2024 Oct 11;36(20):10295–306. doi: 10.1021/acs.chemmater.4c02274 (PMC11500292; doi:10.1021/acs.chemmater.4c02274)
Supplement: Supplementary file 2 — cm4c02274_si_002.zip [file cm4c02274_si_002.zip › StructuresChemMater/Cr3N2Cl2.poscar]

Cr3N2Cl2                                
   1.0000000000000000     
     3.1057850564231027    0.0000000000000001   -0.0000000000000002
    -1.5528925282115513    2.6896887575564943   -0.0000000000000001
    -0.0000000000000016   -0.0000000000000016   48.3310069426192328
   Cr   N    Cl
     3     2     2
Direct
  0.6666666666666643  0.3333333333333357  0.4559932769132189
  0.3333333333333357  0.6666666666666643  0.5440067230867811
  0.0000000000000000  0.0000000000000000  0.5000000000000000
  0.3333333333333357  0.6666666666666643  0.4755922836636088
  0.6666666666666643  0.3333333333333357  0.5244077163363912
  0.0000000000000000  0.0000000000000000  0.5784660632091700
  0.0000000000000000  0.0000000000000000  0.4215339367908300

  0.00000000E+00  0.00000000E+00  0.00000000E+00
  0.00000000E+00  0.00000000E+00  0.00000000E+00
  0.00000000E+00  0.00000000E+00  0.00000000E+00
  0.00000000E+00  0.00000000E+00  0.00000000E+00
  0.00000000E+00  0.00000000E+00  0.00000000E+00
  0.00000000E+00  0.00000000E+00  0.00000000E+00
  0.00000000E+00  0.00000000E+00  0.00000000E+00
