# Supplementary material for: Pivotal Role of Surface Terminations in MXene Thermodynamic Stability
Source: Chem Mater. 2024 Oct 11;36(20):10295–306. doi: 10.1021/acs.chemmater.4c02274 (PMC11500292; doi:10.1021/acs.chemmater.4c02274)
Supplement: Supplementary file 2 — cm4c02274_si_002.zip [file cm4c02274_si_002.zip › StructuresChemMater/Cr3N2F2.poscar]

Cr3N2F2                                 
   1.0000000000000000     
     2.9906218209055009    0.0000000000000001   -0.0000000000000000
    -1.4953109104527504    2.5899544700162394    0.0000000000000000
    -0.0000000000000010   -0.0000000000000018   52.1249486176062291
   Cr   N    F 
     3     2     2
Direct
  0.6666666666666643  0.3333333333333357  0.4558000971437366
  0.3333333333333357  0.6666666666666643  0.5441999028562634
  0.0000000000000000  0.0000000000000000  0.5000000000000000
  0.3333333333333357  0.6666666666666643  0.4757059643254280
  0.6666666666666643  0.3333333333333357  0.5242940356745720
  0.0000000000000000  0.0000000000000000  0.5670603876000868
  0.0000000000000000  0.0000000000000000  0.4329396123999132

  0.00000000E+00  0.00000000E+00  0.00000000E+00
  0.00000000E+00  0.00000000E+00  0.00000000E+00
  0.00000000E+00  0.00000000E+00  0.00000000E+00
  0.00000000E+00  0.00000000E+00  0.00000000E+00
  0.00000000E+00  0.00000000E+00  0.00000000E+00
  0.00000000E+00  0.00000000E+00  0.00000000E+00
  0.00000000E+00  0.00000000E+00  0.00000000E+00
