# Supplementary material for: Pivotal Role of Surface Terminations in MXene Thermodynamic Stability
Source: Chem Mater. 2024 Oct 11;36(20):10295–306. doi: 10.1021/acs.chemmater.4c02274 (PMC11500292; doi:10.1021/acs.chemmater.4c02274)
Supplement: Supplementary file 2 — cm4c02274_si_002.zip [file cm4c02274_si_002.zip › StructuresChemMater/Cr3N2I2.poscar]

Cr3N2I2                                 
   1.0000000000000000     
     3.2663906957170910    0.0000000000000000   -0.0000000000000000
    -1.6331953478585455    2.8287773211761289    0.0000000000000001
    -0.0000000000000009   -0.0000000000000023   43.6950635976422532
   Cr   N    I 
     3     2     2
Direct
  0.6666666666666643  0.3333333333333357  0.4586384507517351
  0.3333333333333357  0.6666666666666643  0.5413615492482649
  0.0000000000000000  0.0000000000000000  0.5000000000000000
  0.3333333333333357  0.6666666666666643  0.4735486785067593
  0.6666666666666643  0.3333333333333357  0.5264513214932407
  0.0000000000000000  0.0000000000000000  0.5897642180944445
  0.0000000000000000  0.0000000000000000  0.4102357819055555

  0.00000000E+00  0.00000000E+00  0.00000000E+00
  0.00000000E+00  0.00000000E+00  0.00000000E+00
  0.00000000E+00  0.00000000E+00  0.00000000E+00
  0.00000000E+00  0.00000000E+00  0.00000000E+00
  0.00000000E+00  0.00000000E+00  0.00000000E+00
  0.00000000E+00  0.00000000E+00  0.00000000E+00
  0.00000000E+00  0.00000000E+00  0.00000000E+00
