# Supplementary material for: Pivotal Role of Surface Terminations in MXene Thermodynamic Stability
Source: Chem Mater. 2024 Oct 11;36(20):10295–306. doi: 10.1021/acs.chemmater.4c02274 (PMC11500292; doi:10.1021/acs.chemmater.4c02274)
Supplement: Supplementary file 2 — cm4c02274_si_002.zip [file cm4c02274_si_002.zip › StructuresChemMater/Cr3N2O2.poscar]

Cr3 N2 O2                               
   1.0000000000000000     
     2.6795053226023295    0.0000000000000003    0.0000000000000002
    -1.3397526613011650    2.3205196789492342    0.0000000000000000
     0.0000000000000028   -0.0000000000000049   64.9320908048335923
   Cr   N    O 
     3     2     2
Direct
  0.6666666666666643  0.3333333333333357  0.4600859872434384
  0.3333333333333357  0.6666666666666643  0.5399140127565616
  0.0000000000000000  0.0000000000000000  0.5000000000000000
  0.3333333333333357  0.6666666666666643  0.4798025907853400
  0.6666666666666643  0.3333333333333357  0.5201974092146600
  0.6666666666666643  0.3333333333333357  0.5573027228669503
  0.3333333333333357  0.6666666666666643  0.4426972771330497

  0.00000000E+00  0.00000000E+00  0.00000000E+00
  0.00000000E+00  0.00000000E+00  0.00000000E+00
  0.00000000E+00  0.00000000E+00  0.00000000E+00
  0.00000000E+00  0.00000000E+00  0.00000000E+00
  0.00000000E+00  0.00000000E+00  0.00000000E+00
  0.00000000E+00  0.00000000E+00  0.00000000E+00
  0.00000000E+00  0.00000000E+00  0.00000000E+00
