# Supplementary material for: Pivotal Role of Surface Terminations in MXene Thermodynamic Stability
Source: Chem Mater. 2024 Oct 11;36(20):10295–306. doi: 10.1021/acs.chemmater.4c02274 (PMC11500292; doi:10.1021/acs.chemmater.4c02274)
Supplement: Supplementary file 2 — cm4c02274_si_002.zip [file cm4c02274_si_002.zip › StructuresChemMater/Cr3N2P2.poscar]

Cr3 P2 N2                               
   1.0000000000000000     
     2.8614536186185884    0.0000000000000001   -0.0000000000000001
    -1.4307268093092944    2.4780915254746048    0.0000000000000000
     0.0000000000000003    0.0000000000000011   56.9370830300463950
   Cr   N    P 
     3     2     2
Direct
  0.6666666666666643  0.3333333333333357  0.4590578718715861
  0.3333333333333357  0.6666666666666643  0.5409421281284139
  0.0000000000000000  0.0000000000000000  0.5000000000000000
  0.3333333333333357  0.6666666666666643  0.4787683717014204
  0.6666666666666643  0.3333333333333357  0.5212316282985796
  0.6666666666666643  0.3333333333333357  0.5712546783996757
  0.3333333333333357  0.6666666666666643  0.4287453216003243

  0.00000000E+00  0.00000000E+00  0.00000000E+00
  0.00000000E+00  0.00000000E+00  0.00000000E+00
  0.00000000E+00  0.00000000E+00  0.00000000E+00
  0.00000000E+00  0.00000000E+00  0.00000000E+00
  0.00000000E+00  0.00000000E+00  0.00000000E+00
  0.00000000E+00  0.00000000E+00  0.00000000E+00
  0.00000000E+00  0.00000000E+00  0.00000000E+00
