# Supplementary material for: Pivotal Role of Surface Terminations in MXene Thermodynamic Stability
Source: Chem Mater. 2024 Oct 11;36(20):10295–306. doi: 10.1021/acs.chemmater.4c02274 (PMC11500292; doi:10.1021/acs.chemmater.4c02274)
Supplement: Supplementary file 2 — cm4c02274_si_002.zip [file cm4c02274_si_002.zip › StructuresChemMater/Cr3N2S2.poscar]

Cr3N2S2                                 
   1.0000000000000000     
     3.0588244329035557   -0.0000000000000003    0.0000000000000001
    -1.5294122164517774    2.6490196646110062    0.0000000000000001
    -0.0000000000000005    0.0000000000000015   49.8264027802569700
   Cr   N    S 
     3     2     2
Direct
  0.6666666666666643  0.3333333333333357  0.4564371232068396
  0.3333333333333357  0.6666666666666643  0.5435628767931604
  0.0000000000000000  0.0000000000000000  0.5000000000000000
  0.3333333333333357  0.6666666666666643  0.4775576892721958
  0.6666666666666643  0.3333333333333357  0.5224423107278042
  0.0000000000000000  0.0000000000000000  0.5738719011388724
  0.0000000000000000  0.0000000000000000  0.4261280988611276

  0.00000000E+00  0.00000000E+00  0.00000000E+00
  0.00000000E+00  0.00000000E+00  0.00000000E+00
  0.00000000E+00  0.00000000E+00  0.00000000E+00
  0.00000000E+00  0.00000000E+00  0.00000000E+00
  0.00000000E+00  0.00000000E+00  0.00000000E+00
  0.00000000E+00  0.00000000E+00  0.00000000E+00
  0.00000000E+00  0.00000000E+00  0.00000000E+00
