# Supplementary material for: Pivotal Role of Surface Terminations in MXene Thermodynamic Stability
Source: Chem Mater. 2024 Oct 11;36(20):10295–306. doi: 10.1021/acs.chemmater.4c02274 (PMC11500292; doi:10.1021/acs.chemmater.4c02274)
Supplement: Supplementary file 2 — cm4c02274_si_002.zip [file cm4c02274_si_002.zip › StructuresChemMater/Cr3N2Sb2.poscar]

Cr3N2Sb2                                
   1.0000000000000000     
     3.1047799421655840    0.0000000000000013   -0.0000000000000002
    -1.5523899710827920    2.6888183030757764   -0.0000000000000001
    -0.0000000000000007   -0.0000000000000025   48.3623045213212848
   Cr   N    Sb
     3     2     2
Direct
  0.6666666666666643  0.3333333333333357  0.4600595235145448
  0.3333333333333357  0.6666666666666643  0.5399404764854552
  0.0000000000000000  0.0000000000000000  0.5000000000000000
  0.3333333333333357  0.6666666666666643  0.4755167863465672
  0.6666666666666643  0.3333333333333357  0.5244832136534399
  0.0000000000000000  0.0000000000000000  0.5867774093403142
  0.0000000000000000  0.0000000000000000  0.4132225906596858

  0.00000000E+00  0.00000000E+00  0.00000000E+00
  0.00000000E+00  0.00000000E+00  0.00000000E+00
  0.00000000E+00  0.00000000E+00  0.00000000E+00
  0.00000000E+00  0.00000000E+00  0.00000000E+00
  0.00000000E+00  0.00000000E+00  0.00000000E+00
  0.00000000E+00  0.00000000E+00  0.00000000E+00
  0.00000000E+00  0.00000000E+00  0.00000000E+00
