# Supplementary material for: Pivotal Role of Surface Terminations in MXene Thermodynamic Stability
Source: Chem Mater. 2024 Oct 11;36(20):10295–306. doi: 10.1021/acs.chemmater.4c02274 (PMC11500292; doi:10.1021/acs.chemmater.4c02274)
Supplement: Supplementary file 2 — cm4c02274_si_002.zip [file cm4c02274_si_002.zip › StructuresChemMater/Cr3N2Se2.poscar]

Cr3N2Se2                                
   1.0000000000000000     
     3.0861604584818334   -0.0000000000000002    0.0000000000000000
    -1.5430802292409167    2.6726933572002975   -0.0000000000000000
     0.0000000000000001    0.0000000000000006   48.9476257010288904
   Cr   N    Se
     3     2     2
Direct
  0.6666666666666643  0.3333333333333357  0.4574915422038472
  0.3333333333333357  0.6666666666666643  0.5425084577961528
  0.0000000000000000  0.0000000000000000  0.5000000000000000
  0.3333333333333357  0.6666666666666643  0.4764084037294793
  0.6666666666666643  0.3333333333333357  0.5235915962705207
  0.0000000000000000  0.0000000000000000  0.5785032143359743
  0.0000000000000000  0.0000000000000000  0.4214967856640257

  0.00000000E+00  0.00000000E+00  0.00000000E+00
  0.00000000E+00  0.00000000E+00  0.00000000E+00
  0.00000000E+00  0.00000000E+00  0.00000000E+00
  0.00000000E+00  0.00000000E+00  0.00000000E+00
  0.00000000E+00  0.00000000E+00  0.00000000E+00
  0.00000000E+00  0.00000000E+00  0.00000000E+00
  0.00000000E+00  0.00000000E+00  0.00000000E+00
