# Supplementary material for: Pivotal Role of Surface Terminations in MXene Thermodynamic Stability
Source: Chem Mater. 2024 Oct 11;36(20):10295–306. doi: 10.1021/acs.chemmater.4c02274 (PMC11500292; doi:10.1021/acs.chemmater.4c02274)
Supplement: Supplementary file 2 — cm4c02274_si_002.zip [file cm4c02274_si_002.zip › StructuresChemMater/Cr3N2Te2.poscar]

Cr3N2Te2                                
   1.0000000000000000     
     3.1686929808602917   -0.0000000000000002   -0.0000000000000002
    -1.5843464904301459    2.7441686182184495    0.0000000000000000
    -0.0000000000000013   -0.0000000000000012   46.4310293473798694
   Cr   N    Te
     3     2     2
Direct
  0.6666666666666643  0.3333333333333357  0.4589660264848163
  0.3333333333333357  0.6666666666666643  0.5410339735151837
  0.0000000000000000  0.0000000000000000  0.5000000000000000
  0.3333333333333357  0.6666666666666643  0.4746492112031717
  0.6666666666666643  0.3333333333333357  0.5253507887968283
  0.0000000000000000  0.0000000000000000  0.5863218201715128
  0.0000000000000000  0.0000000000000000  0.4136781798284943

  0.00000000E+00  0.00000000E+00  0.00000000E+00
  0.00000000E+00  0.00000000E+00  0.00000000E+00
  0.00000000E+00  0.00000000E+00  0.00000000E+00
  0.00000000E+00  0.00000000E+00  0.00000000E+00
  0.00000000E+00  0.00000000E+00  0.00000000E+00
  0.00000000E+00  0.00000000E+00  0.00000000E+00
  0.00000000E+00  0.00000000E+00  0.00000000E+00
