# Supplementary material for: Pivotal Role of Surface Terminations in MXene Thermodynamic Stability
Source: Chem Mater. 2024 Oct 11;36(20):10295–306. doi: 10.1021/acs.chemmater.4c02274 (PMC11500292; doi:10.1021/acs.chemmater.4c02274)
Supplement: Supplementary file 2 — cm4c02274_si_002.zip [file cm4c02274_si_002.zip › StructuresChemMater/Cr4C3.poscar]

Cr4C3                                   
   1.0000000000000000     
     2.9024759486586071   -0.0000000000000002   -0.0000000000000000
    -1.4512379743293036    2.5136179054116918    0.0000000000000001
     0.0000000000000016    0.0000000000000054   58.3447799550376303
   Cr   C 
     4     3
Direct
  0.0000000000000000  0.0000000000000000  0.4434067005418427
  0.0000000000000000  0.0000000000000000  0.5565932994581573
  0.3333333333333357  0.6666666666666643  0.4797019724614771
  0.6666666666666643  0.3333333333333357  0.5202980275385229
  0.0000000000000000  0.0000000000000000  0.5000000000000000
  0.6666666666666643  0.3333333333333357  0.4583627812482547
  0.3333333333333357  0.6666666666666643  0.5416372187517453

  0.00000000E+00  0.00000000E+00  0.00000000E+00
  0.00000000E+00  0.00000000E+00  0.00000000E+00
  0.00000000E+00  0.00000000E+00  0.00000000E+00
  0.00000000E+00  0.00000000E+00  0.00000000E+00
  0.00000000E+00  0.00000000E+00  0.00000000E+00
  0.00000000E+00  0.00000000E+00  0.00000000E+00
  0.00000000E+00  0.00000000E+00  0.00000000E+00
