# Supplementary material for: Pivotal Role of Surface Terminations in MXene Thermodynamic Stability
Source: Chem Mater. 2024 Oct 11;36(20):10295–306. doi: 10.1021/acs.chemmater.4c02274 (PMC11500292; doi:10.1021/acs.chemmater.4c02274)
Supplement: Supplementary file 2 — cm4c02274_si_002.zip [file cm4c02274_si_002.zip › StructuresChemMater/Cr4C3As2.poscar]

Cr4C3As2                                
   1.0000000000000000     
     2.9300419612008626    0.0000000000000001    0.0000000000000000
    -1.4650209806004313    2.5374907725543245    0.0000000000000000
     0.0000000000000006   -0.0000000000000008   57.2521216857762738
   Cr   C    As
     4     3     2
Direct
  0.0000000000000000  0.0000000000000000  0.4417301666234721
  0.0000000000000000  0.0000000000000000  0.5582698333765208
  0.3333333333333357  0.6666666666666643  0.4792556593883859
  0.6666666666666643  0.3333333333333357  0.5207443406116141
  0.0000000000000000  0.0000000000000000  0.5000000000000000
  0.6666666666666643  0.3333333333333357  0.4587146306595926
  0.3333333333333357  0.6666666666666643  0.5412853693404003
  0.6666666666666643  0.3333333333333357  0.5925871987424784
  0.3333333333333357  0.6666666666666643  0.4074128012575216

  0.00000000E+00  0.00000000E+00  0.00000000E+00
  0.00000000E+00  0.00000000E+00  0.00000000E+00
  0.00000000E+00  0.00000000E+00  0.00000000E+00
  0.00000000E+00  0.00000000E+00  0.00000000E+00
  0.00000000E+00  0.00000000E+00  0.00000000E+00
  0.00000000E+00  0.00000000E+00  0.00000000E+00
  0.00000000E+00  0.00000000E+00  0.00000000E+00
  0.00000000E+00  0.00000000E+00  0.00000000E+00
  0.00000000E+00  0.00000000E+00  0.00000000E+00
