# Supplementary material for: Pivotal Role of Surface Terminations in MXene Thermodynamic Stability
Source: Chem Mater. 2024 Oct 11;36(20):10295–306. doi: 10.1021/acs.chemmater.4c02274 (PMC11500292; doi:10.1021/acs.chemmater.4c02274)
Supplement: Supplementary file 2 — cm4c02274_si_002.zip [file cm4c02274_si_002.zip › StructuresChemMater/Cr4C3Br2.poscar]

Cr4C3Br2                                
   1.0000000000000000     
     3.1456920986469861    0.0000000000000007   -0.0000000000000000
    -1.5728460493234930    2.7242492699122733    0.0000000000000002
    -0.0000000000000057   -0.0000000000000005   49.6714505214255766
   Cr   C    Br
     4     3     2
Direct
  0.0000000000000000  0.0000000000000000  0.4377032916843291
  0.0000000000000000  0.0000000000000000  0.5622967083156709
  0.3333333333333357  0.6666666666666643  0.4797733180595642
  0.6666666666666643  0.3333333333333357  0.5202266819404358
  0.0000000000000000  0.0000000000000000  0.5000000000000000
  0.6666666666666643  0.3333333333333357  0.4543646964500851
  0.3333333333333357  0.6666666666666643  0.5456353035499149
  0.6666666666666643  0.3333333333333357  0.5999299987054982
  0.3333333333333357  0.6666666666666643  0.4000700012945018

  0.00000000E+00  0.00000000E+00  0.00000000E+00
  0.00000000E+00  0.00000000E+00  0.00000000E+00
  0.00000000E+00  0.00000000E+00  0.00000000E+00
  0.00000000E+00  0.00000000E+00  0.00000000E+00
  0.00000000E+00  0.00000000E+00  0.00000000E+00
  0.00000000E+00  0.00000000E+00  0.00000000E+00
  0.00000000E+00  0.00000000E+00  0.00000000E+00
  0.00000000E+00  0.00000000E+00  0.00000000E+00
  0.00000000E+00  0.00000000E+00  0.00000000E+00
