# Supplementary material for: Pivotal Role of Surface Terminations in MXene Thermodynamic Stability
Source: Chem Mater. 2024 Oct 11;36(20):10295–306. doi: 10.1021/acs.chemmater.4c02274 (PMC11500292; doi:10.1021/acs.chemmater.4c02274)
Supplement: Supplementary file 2 — cm4c02274_si_002.zip [file cm4c02274_si_002.zip › StructuresChemMater/Cr4C3Cl2.poscar]

Cr4 C3 Cl2                              
   1.0000000000000000     
     2.9933013944612652   -0.0000000000000006    0.0000000000000000
    -1.4966506972306328    2.5922750487868420   -0.0000000000000002
    -0.0000000000000009   -0.0000000000000018   54.8577978205061001
   Cr   C    Cl
     4     3     2
Direct
  0.0000000000000000  0.0000000000000000  0.4414611433977029
  0.0000000000000000  0.0000000000000000  0.5585388566022971
  0.3333333333333357  0.6666666666666643  0.4791094015026047
  0.6666666666666643  0.3333333333333357  0.5208905984973953
  0.0000000000000000  0.0000000000000000  0.5000000000000000
  0.6666666666666643  0.3333333333333357  0.4565580473116881
  0.3333333333333357  0.6666666666666643  0.5434419526883048
  0.0000000000000000  0.0000000000000000  0.5973669653555831
  0.0000000000000000  0.0000000000000000  0.4026330346444169

  0.00000000E+00  0.00000000E+00  0.00000000E+00
  0.00000000E+00  0.00000000E+00  0.00000000E+00
  0.00000000E+00  0.00000000E+00  0.00000000E+00
  0.00000000E+00  0.00000000E+00  0.00000000E+00
  0.00000000E+00  0.00000000E+00  0.00000000E+00
  0.00000000E+00  0.00000000E+00  0.00000000E+00
  0.00000000E+00  0.00000000E+00  0.00000000E+00
  0.00000000E+00  0.00000000E+00  0.00000000E+00
  0.00000000E+00  0.00000000E+00  0.00000000E+00
