# Supplementary material for: Pivotal Role of Surface Terminations in MXene Thermodynamic Stability
Source: Chem Mater. 2024 Oct 11;36(20):10295–306. doi: 10.1021/acs.chemmater.4c02274 (PMC11500292; doi:10.1021/acs.chemmater.4c02274)
Supplement: Supplementary file 2 — cm4c02274_si_002.zip [file cm4c02274_si_002.zip › StructuresChemMater/Cr4C3F2.poscar]

Cr4 C3 F2                               
   1.0000000000000000     
     2.9366719084548438   -0.0000000000000006   -0.0000000000000002
    -1.4683359542274217    2.5432324753020232    0.0000000000000002
    -0.0000000000000011    0.0000000000000022   56.9939041640609787
   Cr   C    F 
     4     3     2
Direct
  0.0000000000000000  0.0000000000000000  0.4426294617407649
  0.0000000000000000  0.0000000000000000  0.5573705382592351
  0.3333333333333357  0.6666666666666643  0.4791723639231265
  0.6666666666666643  0.3333333333333357  0.5208276360768735
  0.0000000000000000  0.0000000000000000  0.5000000000000000
  0.6666666666666643  0.3333333333333357  0.4578039351790437
  0.3333333333333357  0.6666666666666643  0.5421960648209563
  0.0000000000000000  0.0000000000000000  0.5878136507074743
  0.0000000000000000  0.0000000000000000  0.4121863492925257

  0.00000000E+00  0.00000000E+00  0.00000000E+00
  0.00000000E+00  0.00000000E+00  0.00000000E+00
  0.00000000E+00  0.00000000E+00  0.00000000E+00
  0.00000000E+00  0.00000000E+00  0.00000000E+00
  0.00000000E+00  0.00000000E+00  0.00000000E+00
  0.00000000E+00  0.00000000E+00  0.00000000E+00
  0.00000000E+00  0.00000000E+00  0.00000000E+00
  0.00000000E+00  0.00000000E+00  0.00000000E+00
  0.00000000E+00  0.00000000E+00  0.00000000E+00
