# Supplementary material for: Pivotal Role of Surface Terminations in MXene Thermodynamic Stability
Source: Chem Mater. 2024 Oct 11;36(20):10295–306. doi: 10.1021/acs.chemmater.4c02274 (PMC11500292; doi:10.1021/acs.chemmater.4c02274)
Supplement: Supplementary file 2 — cm4c02274_si_002.zip [file cm4c02274_si_002.zip › StructuresChemMater/Cr4C3I2.poscar]

Cr4C3I2                                 
   1.0000000000000000     
     3.2183129900219836   -0.0000000000000003   -0.0000000000000002
    -1.6091564950109918    2.7871408066884928    0.0000000000000001
    -0.0000000000000033   -0.0000000000000024   47.4550799259335960
   Cr   C    I 
     4     3     2
Direct
  0.0000000000000000  0.0000000000000000  0.4366556287458323
  0.0000000000000000  0.0000000000000000  0.5633443712541677
  0.3333333333333357  0.6666666666666643  0.4794091582237527
  0.6666666666666643  0.3333333333333357  0.5205908417762473
  0.0000000000000000  0.0000000000000000  0.5000000000000000
  0.6666666666666643  0.3333333333333357  0.4527578526490075
  0.3333333333333357  0.6666666666666643  0.5472421473509925
  0.6666666666666643  0.3333333333333357  0.6082531732714642
  0.3333333333333357  0.6666666666666643  0.3917468267285358

  0.00000000E+00  0.00000000E+00  0.00000000E+00
  0.00000000E+00  0.00000000E+00  0.00000000E+00
  0.00000000E+00  0.00000000E+00  0.00000000E+00
  0.00000000E+00  0.00000000E+00  0.00000000E+00
  0.00000000E+00  0.00000000E+00  0.00000000E+00
  0.00000000E+00  0.00000000E+00  0.00000000E+00
  0.00000000E+00  0.00000000E+00  0.00000000E+00
  0.00000000E+00  0.00000000E+00  0.00000000E+00
  0.00000000E+00  0.00000000E+00  0.00000000E+00
