# Supplementary material for: Pivotal Role of Surface Terminations in MXene Thermodynamic Stability
Source: Chem Mater. 2024 Oct 11;36(20):10295–306. doi: 10.1021/acs.chemmater.4c02274 (PMC11500292; doi:10.1021/acs.chemmater.4c02274)
Supplement: Supplementary file 2 — cm4c02274_si_002.zip [file cm4c02274_si_002.zip › StructuresChemMater/Cr4C3O2.poscar]

Cr4C3O2                                 
   1.0000000000000000     
     2.8909869638940009    0.0000000000000007   -0.0000000000000000
    -1.4454934819470004    2.5036681527418505   -0.0000000000000001
     0.0000000000000012    0.0000000000000027   58.8094338952020479
   Cr   C    O 
     4     3     2
Direct
  0.0000000000000000  0.0000000000000000  0.4380522121450454
  0.0000000000000000  0.0000000000000000  0.5619477878549546
  0.3333333333333357  0.6666666666666643  0.4798000889118370
  0.6666666666666643  0.3333333333333357  0.5201999110881630
  0.0000000000000000  0.0000000000000000  0.5000000000000000
  0.6666666666666643  0.3333333333333357  0.4597017926476212
  0.3333333333333357  0.6666666666666643  0.5402982073523788
  0.6666666666666643  0.3333333333333357  0.5779873076951461
  0.3333333333333357  0.6666666666666643  0.4220126923048539

  0.00000000E+00  0.00000000E+00  0.00000000E+00
  0.00000000E+00  0.00000000E+00  0.00000000E+00
  0.00000000E+00  0.00000000E+00  0.00000000E+00
  0.00000000E+00  0.00000000E+00  0.00000000E+00
  0.00000000E+00  0.00000000E+00  0.00000000E+00
  0.00000000E+00  0.00000000E+00  0.00000000E+00
  0.00000000E+00  0.00000000E+00  0.00000000E+00
  0.00000000E+00  0.00000000E+00  0.00000000E+00
  0.00000000E+00  0.00000000E+00  0.00000000E+00
