# Supplementary material for: Pivotal Role of Surface Terminations in MXene Thermodynamic Stability
Source: Chem Mater. 2024 Oct 11;36(20):10295–306. doi: 10.1021/acs.chemmater.4c02274 (PMC11500292; doi:10.1021/acs.chemmater.4c02274)
Supplement: Supplementary file 2 — cm4c02274_si_002.zip [file cm4c02274_si_002.zip › StructuresChemMater/Cr4C3P2.poscar]

Cr4C3P2                                 
   1.0000000000000000     
     2.8901187036236480    0.0000000000000003    0.0000000000000001
    -1.4450593518118240    2.5029162172906276   -0.0000000000000000
     0.0000000000000014    0.0000000000000024   58.8447747031844912
   Cr   C    P 
     4     3     2
Direct
  0.0000000000000000  0.0000000000000000  0.4420709343007729
  0.0000000000000000  0.0000000000000000  0.5579290656992271
  0.3333333333333357  0.6666666666666643  0.4798250533768567
  0.6666666666666643  0.3333333333333357  0.5201749466231433
  0.0000000000000000  0.0000000000000000  0.5000000000000000
  0.6666666666666643  0.3333333333333357  0.4597983818706055
  0.3333333333333357  0.6666666666666643  0.5402016181293945
  0.6666666666666643  0.3333333333333357  0.5877832174358062
  0.3333333333333357  0.6666666666666643  0.4122167825641938

  0.00000000E+00  0.00000000E+00  0.00000000E+00
  0.00000000E+00  0.00000000E+00  0.00000000E+00
  0.00000000E+00  0.00000000E+00  0.00000000E+00
  0.00000000E+00  0.00000000E+00  0.00000000E+00
  0.00000000E+00  0.00000000E+00  0.00000000E+00
  0.00000000E+00  0.00000000E+00  0.00000000E+00
  0.00000000E+00  0.00000000E+00  0.00000000E+00
  0.00000000E+00  0.00000000E+00  0.00000000E+00
  0.00000000E+00  0.00000000E+00  0.00000000E+00
