# Supplementary material for: Pivotal Role of Surface Terminations in MXene Thermodynamic Stability
Source: Chem Mater. 2024 Oct 11;36(20):10295–306. doi: 10.1021/acs.chemmater.4c02274 (PMC11500292; doi:10.1021/acs.chemmater.4c02274)
Supplement: Supplementary file 2 — cm4c02274_si_002.zip [file cm4c02274_si_002.zip › StructuresChemMater/Cr4C3S2.poscar]

Cr4 C3 S2                               
   1.0000000000000000     
     2.9314179692166884    0.0000000000000003    0.0000000000000001
    -1.4657089846083442    2.5386824304518427   -0.0000000000000002
     0.0000000000000032   -0.0000000000000030   57.1983859922217306
   Cr   C    S 
     4     3     2
Direct
  0.0000000000000000  0.0000000000000000  0.4386674202158929
  0.0000000000000000  0.0000000000000000  0.5613325797841071
  0.3333333333333357  0.6666666666666643  0.4790787660700531
  0.6666666666666643  0.3333333333333357  0.5209212339299469
  0.0000000000000000  0.0000000000000000  0.5000000000000000
  0.6666666666666643  0.3333333333333357  0.4580723880960065
  0.3333333333333357  0.6666666666666643  0.5419276119039935
  0.3333333333333357  0.6666666666666643  0.5881728293825290
  0.6666666666666643  0.3333333333333357  0.4118271706174710

  0.00000000E+00  0.00000000E+00  0.00000000E+00
  0.00000000E+00  0.00000000E+00  0.00000000E+00
  0.00000000E+00  0.00000000E+00  0.00000000E+00
  0.00000000E+00  0.00000000E+00  0.00000000E+00
  0.00000000E+00  0.00000000E+00  0.00000000E+00
  0.00000000E+00  0.00000000E+00  0.00000000E+00
  0.00000000E+00  0.00000000E+00  0.00000000E+00
  0.00000000E+00  0.00000000E+00  0.00000000E+00
  0.00000000E+00  0.00000000E+00  0.00000000E+00
