# Supplementary material for: Pivotal Role of Surface Terminations in MXene Thermodynamic Stability
Source: Chem Mater. 2024 Oct 11;36(20):10295–306. doi: 10.1021/acs.chemmater.4c02274 (PMC11500292; doi:10.1021/acs.chemmater.4c02274)
Supplement: Supplementary file 2 — cm4c02274_si_002.zip [file cm4c02274_si_002.zip › StructuresChemMater/Cr4C3Sb2.poscar]

Cr4C3Sb2                                
   1.0000000000000000     
     3.0679627701028291   -0.0000000000000000    0.0000000000000001
    -1.5339813850514146    2.6569336967739257   -0.0000000000000002
     0.0000000000000022    0.0000000000000036   52.2202678764341925
   Cr   C    Sb
     4     3     2
Direct
  0.0000000000000000  0.0000000000000000  0.4401838037055228
  0.0000000000000000  0.0000000000000000  0.5598161962944772
  0.3333333333333357  0.6666666666666643  0.4799080783716505
  0.6666666666666643  0.3333333333333357  0.5200919216283495
  0.0000000000000000  0.0000000000000000  0.5000000000000000
  0.6666666666666643  0.3333333333333357  0.4558569020181693
  0.3333333333333357  0.6666666666666643  0.5441430979818307
  0.6666666666666643  0.3333333333333357  0.6032284492351607
  0.3333333333333357  0.6666666666666643  0.3967715507648393

  0.00000000E+00  0.00000000E+00  0.00000000E+00
  0.00000000E+00  0.00000000E+00  0.00000000E+00
  0.00000000E+00  0.00000000E+00  0.00000000E+00
  0.00000000E+00  0.00000000E+00  0.00000000E+00
  0.00000000E+00  0.00000000E+00  0.00000000E+00
  0.00000000E+00  0.00000000E+00  0.00000000E+00
  0.00000000E+00  0.00000000E+00  0.00000000E+00
  0.00000000E+00  0.00000000E+00  0.00000000E+00
  0.00000000E+00  0.00000000E+00  0.00000000E+00
