# Supplementary material for: Pivotal Role of Surface Terminations in MXene Thermodynamic Stability
Source: Chem Mater. 2024 Oct 11;36(20):10295–306. doi: 10.1021/acs.chemmater.4c02274 (PMC11500292; doi:10.1021/acs.chemmater.4c02274)
Supplement: Supplementary file 2 — cm4c02274_si_002.zip [file cm4c02274_si_002.zip › StructuresChemMater/Cr4C3Se2.poscar]

Cr4 C3 Se2                              
   1.0000000000000000     
     2.9854191255470197    0.0000000000000002    0.0000000000000001
    -1.4927095627735099    2.5854488036676462   -0.0000000000000002
    -0.0000000000000026   -0.0000000000000013   55.1478574232872703
   Cr   C    Se
     4     3     2
Direct
  0.0000000000000000  0.0000000000000000  0.4380525347640400
  0.0000000000000000  0.0000000000000000  0.5619474652359600
  0.3333333333333357  0.6666666666666643  0.4787879088136364
  0.6666666666666643  0.3333333333333357  0.5212120911863636
  0.0000000000000000  0.0000000000000000  0.5000000000000000
  0.6666666666666643  0.3333333333333357  0.4570620076638363
  0.3333333333333357  0.6666666666666643  0.5429379923361637
  0.3333333333333357  0.6666666666666643  0.5930584865839847
  0.6666666666666643  0.3333333333333357  0.4069415134160153

  0.00000000E+00  0.00000000E+00  0.00000000E+00
  0.00000000E+00  0.00000000E+00  0.00000000E+00
  0.00000000E+00  0.00000000E+00  0.00000000E+00
  0.00000000E+00  0.00000000E+00  0.00000000E+00
  0.00000000E+00  0.00000000E+00  0.00000000E+00
  0.00000000E+00  0.00000000E+00  0.00000000E+00
  0.00000000E+00  0.00000000E+00  0.00000000E+00
  0.00000000E+00  0.00000000E+00  0.00000000E+00
  0.00000000E+00  0.00000000E+00  0.00000000E+00
