# Supplementary material for: Pivotal Role of Surface Terminations in MXene Thermodynamic Stability
Source: Chem Mater. 2024 Oct 11;36(20):10295–306. doi: 10.1021/acs.chemmater.4c02274 (PMC11500292; doi:10.1021/acs.chemmater.4c02274)
Supplement: Supplementary file 2 — cm4c02274_si_002.zip [file cm4c02274_si_002.zip › StructuresChemMater/Cr4C3Te2.poscar]

Cr4 Te2 C3                              
   1.0000000000000000     
     3.0686367180940364   -0.0000000000000001   -0.0000000000000002
    -1.5343183590470184    2.6575173528551437   -0.0000000000000001
     0.0000000000000011    0.0000000000000034   52.1973326884903415
   Cr   C    Te
     4     3     2
Direct
  0.0000000000000000  0.0000000000000000  0.4404298086335245
  0.0000000000000000  0.0000000000000000  0.5595701913664755
  0.3333333333333357  0.6666666666666643  0.4792242810860543
  0.6666666666666643  0.3333333333333357  0.5207757189139386
  0.0000000000000000  0.0000000000000000  0.5000000000000000
  0.6666666666666643  0.3333333333333357  0.4551008256181390
  0.3333333333333357  0.6666666666666643  0.5448991743818610
  0.0000000000000000  0.0000000000000000  0.6098717990308273
  0.0000000000000000  0.0000000000000000  0.3901282009691727

  0.00000000E+00  0.00000000E+00  0.00000000E+00
  0.00000000E+00  0.00000000E+00  0.00000000E+00
  0.00000000E+00  0.00000000E+00  0.00000000E+00
  0.00000000E+00  0.00000000E+00  0.00000000E+00
  0.00000000E+00  0.00000000E+00  0.00000000E+00
  0.00000000E+00  0.00000000E+00  0.00000000E+00
  0.00000000E+00  0.00000000E+00  0.00000000E+00
  0.00000000E+00  0.00000000E+00  0.00000000E+00
  0.00000000E+00  0.00000000E+00  0.00000000E+00
