# Supplementary material for: Pivotal Role of Surface Terminations in MXene Thermodynamic Stability
Source: Chem Mater. 2024 Oct 11;36(20):10295–306. doi: 10.1021/acs.chemmater.4c02274 (PMC11500292; doi:10.1021/acs.chemmater.4c02274)
Supplement: Supplementary file 2 — cm4c02274_si_002.zip [file cm4c02274_si_002.zip › StructuresChemMater/Cr4N3.poscar]

Cr4 N3                                  
   1.0000000000000000     
     3.0075702952353649   -0.0000000000000003    0.0000000000000004
    -1.5037851476176824    2.6046322793412902   -0.0000000000000002
     0.0000000000000162    0.0000000000000006   54.3385057935158855
   Cr   N 
     4     3
Direct
  0.0000000000000000  0.0000000000000000  0.4417774047294856
  0.0000000000000000  0.0000000000000000  0.5582226246780451
  0.3333333333333357  0.6666666666666643  0.4807966627019624
  0.6666666666666643  0.3333333333333357  0.5192033109952234
  0.0000000000000000  0.0000000000000000  0.4999999969002005
  0.6666666666666643  0.3333333333333357  0.4554173096884711
  0.3333333333333357  0.6666666666666643  0.5445826903066191

  0.00000000E+00  0.00000000E+00  0.00000000E+00
  0.00000000E+00  0.00000000E+00  0.00000000E+00
  0.00000000E+00  0.00000000E+00  0.00000000E+00
  0.00000000E+00  0.00000000E+00  0.00000000E+00
  0.00000000E+00  0.00000000E+00  0.00000000E+00
  0.00000000E+00  0.00000000E+00  0.00000000E+00
  0.00000000E+00  0.00000000E+00  0.00000000E+00
