# Supplementary material for: Pivotal Role of Surface Terminations in MXene Thermodynamic Stability
Source: Chem Mater. 2024 Oct 11;36(20):10295–306. doi: 10.1021/acs.chemmater.4c02274 (PMC11500292; doi:10.1021/acs.chemmater.4c02274)
Supplement: Supplementary file 2 — cm4c02274_si_002.zip [file cm4c02274_si_002.zip › StructuresChemMater/Cr4N3As2.poscar]

Cr4 As2 N3                              
   1.0000000000000000     
     2.9541926124901510    0.0000000000000007    0.0000000000000001
    -1.4770963062450757    2.5584058500887878    0.0000000000000001
     0.0000000000000016    0.0000000000000028   56.3198708212394408
   Cr   N    As
     4     3     2
Direct
  0.0000000000000000  0.0000000000000000  0.4422957649472892
  0.0000000000000000  0.0000000000000000  0.5577044266106057
  0.3333333333333357  0.6666666666666643  0.4787302089021992
  0.6666666666666643  0.3333333333333357  0.5212727123767991
  0.0000000000000000  0.0000000000000000  0.5000000350794167
  0.6666666666666643  0.3333333333333357  0.4572341445802266
  0.3333333333333357  0.6666666666666643  0.5427655841464443
  0.0000000000000000  0.0000000000000000  0.6010749700022018
  0.0000000000000000  0.0000000000000000  0.3989221533548175

  0.00000000E+00  0.00000000E+00  0.00000000E+00
  0.00000000E+00  0.00000000E+00  0.00000000E+00
  0.00000000E+00  0.00000000E+00  0.00000000E+00
  0.00000000E+00  0.00000000E+00  0.00000000E+00
  0.00000000E+00  0.00000000E+00  0.00000000E+00
  0.00000000E+00  0.00000000E+00  0.00000000E+00
  0.00000000E+00  0.00000000E+00  0.00000000E+00
  0.00000000E+00  0.00000000E+00  0.00000000E+00
  0.00000000E+00  0.00000000E+00  0.00000000E+00
