# Supplementary material for: Pivotal Role of Surface Terminations in MXene Thermodynamic Stability
Source: Chem Mater. 2024 Oct 11;36(20):10295–306. doi: 10.1021/acs.chemmater.4c02274 (PMC11500292; doi:10.1021/acs.chemmater.4c02274)
Supplement: Supplementary file 2 — cm4c02274_si_002.zip [file cm4c02274_si_002.zip › StructuresChemMater/Cr4N3Br2.poscar]

Cr4N3Br2                                
   1.0000000000000000     
     3.1329778795719898   -0.0000000000000003    0.0000000000000000
    -1.5664889397859949    2.7132384332040460   -0.0000000000000000
    -0.0000000000000005    0.0000000000000009   50.0754209098960175
   Cr   N    Br
     4     3     2
Direct
  0.0000000000000000  0.0000000000000000  0.4346338660067701
  0.0000000000000000  0.0000000000000000  0.5653661339932299
  0.3333333333333357  0.6666666666666643  0.4794484034919861
  0.6666666666666643  0.3333333333333357  0.5205515965080139
  0.0000000000000000  0.0000000000000000  0.5000000000000000
  0.6666666666666643  0.3333333333333357  0.4535569509412696
  0.3333333333333357  0.6666666666666643  0.5464430490587304
  0.6666666666666643  0.3333333333333357  0.6019788434290732
  0.3333333333333357  0.6666666666666643  0.3980211565709268

  0.00000000E+00  0.00000000E+00  0.00000000E+00
  0.00000000E+00  0.00000000E+00  0.00000000E+00
  0.00000000E+00  0.00000000E+00  0.00000000E+00
  0.00000000E+00  0.00000000E+00  0.00000000E+00
  0.00000000E+00  0.00000000E+00  0.00000000E+00
  0.00000000E+00  0.00000000E+00  0.00000000E+00
  0.00000000E+00  0.00000000E+00  0.00000000E+00
  0.00000000E+00  0.00000000E+00  0.00000000E+00
  0.00000000E+00  0.00000000E+00  0.00000000E+00
