# Supplementary material for: Pivotal Role of Surface Terminations in MXene Thermodynamic Stability
Source: Chem Mater. 2024 Oct 11;36(20):10295–306. doi: 10.1021/acs.chemmater.4c02274 (PMC11500292; doi:10.1021/acs.chemmater.4c02274)
Supplement: Supplementary file 2 — cm4c02274_si_002.zip [file cm4c02274_si_002.zip › StructuresChemMater/Cr4N3Cl2.poscar]

Cr4 N3 Cl2                              
   1.0000000000000000     
     3.0925263365594211    0.0000000000000012   -0.0000000000000001
    -1.5462631682797103    2.6782063693328819    0.0000000000000001
     0.0000000000000021   -0.0000000000000043   51.3940037470925191
   Cr   N    Cl
     4     3     2
Direct
  0.0000000000000000  0.0000000000000000  0.4396856994431246
  0.0000000000000000  0.0000000000000000  0.5603143005568754
  0.3333333333333357  0.6666666666666643  0.4779076687444785
  0.6666666666666643  0.3333333333333357  0.5220923312555215
  0.0000000000000000  0.0000000000000000  0.5000000000000000
  0.6666666666666643  0.3333333333333357  0.4539908863408186
  0.3333333333333357  0.6666666666666643  0.5460091136591885
  0.0000000000000000  0.0000000000000000  0.6018117408718240
  0.0000000000000000  0.0000000000000000  0.3981882591281760

  0.00000000E+00  0.00000000E+00  0.00000000E+00
  0.00000000E+00  0.00000000E+00  0.00000000E+00
  0.00000000E+00  0.00000000E+00  0.00000000E+00
  0.00000000E+00  0.00000000E+00  0.00000000E+00
  0.00000000E+00  0.00000000E+00  0.00000000E+00
  0.00000000E+00  0.00000000E+00  0.00000000E+00
  0.00000000E+00  0.00000000E+00  0.00000000E+00
  0.00000000E+00  0.00000000E+00  0.00000000E+00
  0.00000000E+00  0.00000000E+00  0.00000000E+00
