# Supplementary material for: Pivotal Role of Surface Terminations in MXene Thermodynamic Stability
Source: Chem Mater. 2024 Oct 11;36(20):10295–306. doi: 10.1021/acs.chemmater.4c02274 (PMC11500292; doi:10.1021/acs.chemmater.4c02274)
Supplement: Supplementary file 2 — cm4c02274_si_002.zip [file cm4c02274_si_002.zip › StructuresChemMater/Cr4N3F2.poscar]

Cr4 N3 F2                               
   1.0000000000000000     
     3.0238076034177044   -0.0000000000000003    0.0000000000000002
    -1.5119038017088517    2.6186942007162721   -0.0000000000000000
     0.0000000000000005   -0.0000000000000057   53.7564964506465657
   Cr   N    F 
     4     3     2
Direct
  0.0000000000000000  0.0000000000000000  0.4408713104539927
  0.0000000000000000  0.0000000000000000  0.5591286895460073
  0.3333333333333357  0.6666666666666643  0.4785727526707717
  0.6666666666666643  0.3333333333333357  0.5214272473292283
  0.0000000000000000  0.0000000000000000  0.5000000000000000
  0.6666666666666643  0.3333333333333357  0.4551726962417106
  0.3333333333333357  0.6666666666666643  0.5448273037582894
  0.0000000000000000  0.0000000000000000  0.5916865144913430
  0.0000000000000000  0.0000000000000000  0.4083134855086570

  0.00000000E+00  0.00000000E+00  0.00000000E+00
  0.00000000E+00  0.00000000E+00  0.00000000E+00
  0.00000000E+00  0.00000000E+00  0.00000000E+00
  0.00000000E+00  0.00000000E+00  0.00000000E+00
  0.00000000E+00  0.00000000E+00  0.00000000E+00
  0.00000000E+00  0.00000000E+00  0.00000000E+00
  0.00000000E+00  0.00000000E+00  0.00000000E+00
  0.00000000E+00  0.00000000E+00  0.00000000E+00
  0.00000000E+00  0.00000000E+00  0.00000000E+00
