# Supplementary material for: Pivotal Role of Surface Terminations in MXene Thermodynamic Stability
Source: Chem Mater. 2024 Oct 11;36(20):10295–306. doi: 10.1021/acs.chemmater.4c02274 (PMC11500292; doi:10.1021/acs.chemmater.4c02274)
Supplement: Supplementary file 2 — cm4c02274_si_002.zip [file cm4c02274_si_002.zip › StructuresChemMater/Cr4N3I2.poscar]

Cr4 I2 N3                               
   1.0000000000000000     
     3.1636720436511165    0.0000000000000005   -0.0000000000000002
    -1.5818360218255585    2.7398203590444972   -0.0000000000000010
     0.0000000000000085   -0.0000000000000077   49.1084641506449060
   Cr   N    I 
     4     3     2
Direct
  0.0000000000000000  0.0000000000000000  0.4382339544271332
  0.0000000000000000  0.0000000000000000  0.5617660455728668
  0.3333333333333357  0.6666666666666643  0.4773716304876530
  0.6666666666666643  0.3333333333333357  0.5226283695123470
  0.0000000000000000  0.0000000000000000  0.5000000000000000
  0.6666666666666643  0.3333333333333357  0.4515198690509976
  0.3333333333333357  0.6666666666666643  0.5484801309490024
  0.0000000000000000  0.0000000000000000  0.6168517025188436
  0.0000000000000000  0.0000000000000000  0.3831482974811564

  0.00000000E+00  0.00000000E+00  0.00000000E+00
  0.00000000E+00  0.00000000E+00  0.00000000E+00
  0.00000000E+00  0.00000000E+00  0.00000000E+00
  0.00000000E+00  0.00000000E+00  0.00000000E+00
  0.00000000E+00  0.00000000E+00  0.00000000E+00
  0.00000000E+00  0.00000000E+00  0.00000000E+00
  0.00000000E+00  0.00000000E+00  0.00000000E+00
  0.00000000E+00  0.00000000E+00  0.00000000E+00
  0.00000000E+00  0.00000000E+00  0.00000000E+00
