# Supplementary material for: Pivotal Role of Surface Terminations in MXene Thermodynamic Stability
Source: Chem Mater. 2024 Oct 11;36(20):10295–306. doi: 10.1021/acs.chemmater.4c02274 (PMC11500292; doi:10.1021/acs.chemmater.4c02274)
Supplement: Supplementary file 2 — cm4c02274_si_002.zip [file cm4c02274_si_002.zip › StructuresChemMater/Cr4N3O2.poscar]

Cr4 N3 O2                               
   1.0000000000000000     
     2.7483995277680298   -0.0000000000000003   -0.0000000000000001
    -1.3741997638840147    2.3801838107962685   -0.0000000000000000
     0.0000000000000008   -0.0000000000000026   65.0698094660090192
   Cr   N    O 
     4     3     2
Direct
  0.0000000000000000  0.0000000000000000  0.4411446815157660
  0.0000000000000000  0.0000000000000000  0.5588553184842340
  0.3333333333333357  0.6666666666666643  0.4811664130846651
  0.6666666666666643  0.3333333333333357  0.5188335869153349
  0.0000000000000000  0.0000000000000000  0.5000000000000000
  0.6666666666666643  0.3333333333333357  0.4604095351798492
  0.3333333333333357  0.6666666666666643  0.5395904648201437
  0.3333333333333357  0.6666666666666643  0.5758867120790256
  0.6666666666666643  0.3333333333333357  0.4241132879209744

  0.00000000E+00  0.00000000E+00  0.00000000E+00
  0.00000000E+00  0.00000000E+00  0.00000000E+00
  0.00000000E+00  0.00000000E+00  0.00000000E+00
  0.00000000E+00  0.00000000E+00  0.00000000E+00
  0.00000000E+00  0.00000000E+00  0.00000000E+00
  0.00000000E+00  0.00000000E+00  0.00000000E+00
  0.00000000E+00  0.00000000E+00  0.00000000E+00
  0.00000000E+00  0.00000000E+00  0.00000000E+00
  0.00000000E+00  0.00000000E+00  0.00000000E+00
