# Supplementary material for: Pivotal Role of Surface Terminations in MXene Thermodynamic Stability
Source: Chem Mater. 2024 Oct 11;36(20):10295–306. doi: 10.1021/acs.chemmater.4c02274 (PMC11500292; doi:10.1021/acs.chemmater.4c02274)
Supplement: Supplementary file 2 — cm4c02274_si_002.zip [file cm4c02274_si_002.zip › StructuresChemMater/Cr4N3P2.poscar]

Cr4 P2 N3                               
   1.0000000000000000     
     2.8896664856347303   -0.0000000000000006   -0.0000000000000002
    -1.4448332428173649    2.5025245850241782    0.0000000000000001
    -0.0000000000000031   -0.0000000000000021   58.8631939553877856
   Cr   N    P 
     4     3     2
Direct
  0.0000000000000000  0.0000000000000000  0.4402733042310985
  0.0000000000000000  0.0000000000000000  0.5597266957689015
  0.3333333333333357  0.6666666666666643  0.4790119562687920
  0.6666666666666643  0.3333333333333357  0.5209880437312080
  0.0000000000000000  0.0000000000000000  0.5000000000000000
  0.6666666666666643  0.3333333333333357  0.4589758332750833
  0.3333333333333357  0.6666666666666643  0.5410241667249167
  0.3333333333333357  0.6666666666666643  0.5888093360412299
  0.6666666666666643  0.3333333333333357  0.4111906639587630

  0.00000000E+00  0.00000000E+00  0.00000000E+00
  0.00000000E+00  0.00000000E+00  0.00000000E+00
  0.00000000E+00  0.00000000E+00  0.00000000E+00
  0.00000000E+00  0.00000000E+00  0.00000000E+00
  0.00000000E+00  0.00000000E+00  0.00000000E+00
  0.00000000E+00  0.00000000E+00  0.00000000E+00
  0.00000000E+00  0.00000000E+00  0.00000000E+00
  0.00000000E+00  0.00000000E+00  0.00000000E+00
  0.00000000E+00  0.00000000E+00  0.00000000E+00
