# Supplementary material for: Pivotal Role of Surface Terminations in MXene Thermodynamic Stability
Source: Chem Mater. 2024 Oct 11;36(20):10295–306. doi: 10.1021/acs.chemmater.4c02274 (PMC11500292; doi:10.1021/acs.chemmater.4c02274)
Supplement: Supplementary file 2 — cm4c02274_si_002.zip [file cm4c02274_si_002.zip › StructuresChemMater/Cr4N3S2.poscar]

Cr4N3S2                                 
   1.0000000000000000     
     2.9811007433756398    0.0000000000000005   -0.0000000000000001
    -1.4905503716878201    2.5817089750039788    0.0000000000000002
    -0.0000000000000042   -0.0000000000000009   55.3077460247740120
   Cr   N    S 
     4     3     2
Direct
  0.0000000000000000  0.0000000000000000  0.4374595636594876
  0.0000000000000000  0.0000000000000000  0.5625404363405124
  0.3333333333333357  0.6666666666666643  0.4777047436012936
  0.6666666666666643  0.3333333333333357  0.5222952563987064
  0.0000000000000000  0.0000000000000000  0.5000000000000000
  0.6666666666666643  0.3333333333333357  0.4585239675651778
  0.3333333333333357  0.6666666666666643  0.5414760324348222
  0.6666666666666643  0.3333333333333357  0.5897384055698538
  0.3333333333333357  0.6666666666666643  0.4102615944301462

  0.00000000E+00  0.00000000E+00  0.00000000E+00
  0.00000000E+00  0.00000000E+00  0.00000000E+00
  0.00000000E+00  0.00000000E+00  0.00000000E+00
  0.00000000E+00  0.00000000E+00  0.00000000E+00
  0.00000000E+00  0.00000000E+00  0.00000000E+00
  0.00000000E+00  0.00000000E+00  0.00000000E+00
  0.00000000E+00  0.00000000E+00  0.00000000E+00
  0.00000000E+00  0.00000000E+00  0.00000000E+00
  0.00000000E+00  0.00000000E+00  0.00000000E+00
