# Supplementary material for: Pivotal Role of Surface Terminations in MXene Thermodynamic Stability
Source: Chem Mater. 2024 Oct 11;36(20):10295–306. doi: 10.1021/acs.chemmater.4c02274 (PMC11500292; doi:10.1021/acs.chemmater.4c02274)
Supplement: Supplementary file 2 — cm4c02274_si_002.zip [file cm4c02274_si_002.zip › StructuresChemMater/Cr4N3Sb2.poscar]

Cr4 Sb2 N3                              
   1.0000000000000000     
     3.0537538371267123   -0.0000000000000002    0.0000000000000000
    -1.5268769185633562    2.6446283998559368    0.0000000000000004
     0.0000000000000005    0.0000000000000048   52.7073539700199873
   Cr   N    Sb
     4     3     2
Direct
  0.0000000000000000  0.0000000000000000  0.4391789082894988
  0.0000000000000000  0.0000000000000000  0.5608210917105012
  0.3333333333333357  0.6666666666666643  0.4775986192319692
  0.6666666666666643  0.3333333333333357  0.5224013807680308
  0.0000000000000000  0.0000000000000000  0.5000000000000000
  0.6666666666666643  0.3333333333333357  0.4552456722766323
  0.3333333333333357  0.6666666666666643  0.5447543277233748
  0.3333333333333357  0.6666666666666643  0.6060247809673882
  0.6666666666666643  0.3333333333333357  0.3939752190326118

  0.00000000E+00  0.00000000E+00  0.00000000E+00
  0.00000000E+00  0.00000000E+00  0.00000000E+00
  0.00000000E+00  0.00000000E+00  0.00000000E+00
  0.00000000E+00  0.00000000E+00  0.00000000E+00
  0.00000000E+00  0.00000000E+00  0.00000000E+00
  0.00000000E+00  0.00000000E+00  0.00000000E+00
  0.00000000E+00  0.00000000E+00  0.00000000E+00
  0.00000000E+00  0.00000000E+00  0.00000000E+00
  0.00000000E+00  0.00000000E+00  0.00000000E+00
