# Supplementary material for: Pivotal Role of Surface Terminations in MXene Thermodynamic Stability
Source: Chem Mater. 2024 Oct 11;36(20):10295–306. doi: 10.1021/acs.chemmater.4c02274 (PMC11500292; doi:10.1021/acs.chemmater.4c02274)
Supplement: Supplementary file 2 — cm4c02274_si_002.zip [file cm4c02274_si_002.zip › StructuresChemMater/Cr4N3Se2.poscar]

Cr4N3Se2                                
   1.0000000000000000     
     3.0370391249398629    0.0000000000000005   -0.0000000000000000
    -1.5185195624699312    2.6301530344851822   -0.0000000000000002
     0.0000000000000030    0.0000000000000012   53.2891130637299213
   Cr   N    Se
     4     3     2
Direct
  0.0000000000000000  0.0000000000000000  0.4390300970574259
  0.0000000000000000  0.0000000000000000  0.5609699029425741
  0.3333333333333357  0.6666666666666643  0.4784008532710402
  0.6666666666666643  0.3333333333333357  0.5215991467289598
  0.0000000000000000  0.0000000000000000  0.5000000000000000
  0.6666666666666643  0.3333333333333357  0.4565276732997248
  0.3333333333333357  0.6666666666666643  0.5434723267002752
  0.6666666666666643  0.3333333333333357  0.5944957240578006
  0.3333333333333357  0.6666666666666643  0.4055042759421994

  0.00000000E+00  0.00000000E+00  0.00000000E+00
  0.00000000E+00  0.00000000E+00  0.00000000E+00
  0.00000000E+00  0.00000000E+00  0.00000000E+00
  0.00000000E+00  0.00000000E+00  0.00000000E+00
  0.00000000E+00  0.00000000E+00  0.00000000E+00
  0.00000000E+00  0.00000000E+00  0.00000000E+00
  0.00000000E+00  0.00000000E+00  0.00000000E+00
  0.00000000E+00  0.00000000E+00  0.00000000E+00
  0.00000000E+00  0.00000000E+00  0.00000000E+00
