# Supplementary material for: Pivotal Role of Surface Terminations in MXene Thermodynamic Stability
Source: Chem Mater. 2024 Oct 11;36(20):10295–306. doi: 10.1021/acs.chemmater.4c02274 (PMC11500292; doi:10.1021/acs.chemmater.4c02274)
Supplement: Supplementary file 2 — cm4c02274_si_002.zip [file cm4c02274_si_002.zip › StructuresChemMater/Cr4N3Te2.poscar]

Cr4N3Te2                                
   1.0000000000000000     
     3.1087785405822754   -0.0000000000000000    0.0000000000000000
    -1.5543892702911377    2.6922811908841640   -0.0000000000000000
    -0.0000000000000019   -0.0000000000000010   50.8580488667210275
   Cr   N    Te
     4     3     2
Direct
  0.0000000000000000  0.0000000000000000  0.4395272828248409
  0.0000000000000000  0.0000000000000000  0.5604727171751591
  0.3333333333333357  0.6666666666666643  0.4784017376466281
  0.6666666666666643  0.3333333333333357  0.5215982623533719
  0.0000000000000000  0.0000000000000000  0.5000000000000000
  0.6666666666666643  0.3333333333333357  0.4541817849356775
  0.3333333333333357  0.6666666666666643  0.5458182150643225
  0.6666666666666643  0.3333333333333357  0.6024200090214080
  0.3333333333333357  0.6666666666666643  0.3975799909785920

  0.00000000E+00  0.00000000E+00  0.00000000E+00
  0.00000000E+00  0.00000000E+00  0.00000000E+00
  0.00000000E+00  0.00000000E+00  0.00000000E+00
  0.00000000E+00  0.00000000E+00  0.00000000E+00
  0.00000000E+00  0.00000000E+00  0.00000000E+00
  0.00000000E+00  0.00000000E+00  0.00000000E+00
  0.00000000E+00  0.00000000E+00  0.00000000E+00
  0.00000000E+00  0.00000000E+00  0.00000000E+00
  0.00000000E+00  0.00000000E+00  0.00000000E+00
