# Supplementary material for: Pivotal Role of Surface Terminations in MXene Thermodynamic Stability
Source: Chem Mater. 2024 Oct 11;36(20):10295–306. doi: 10.1021/acs.chemmater.4c02274 (PMC11500292; doi:10.1021/acs.chemmater.4c02274)
Supplement: Supplementary file 2 — cm4c02274_si_002.zip [file cm4c02274_si_002.zip › StructuresChemMater/Cr5C4.poscar]

Cr5C4                                   
   1.0000000000000000     
     2.9146416703813878    0.0000000000000003    0.0000000000000002
    -1.4573208351906939    2.5241537294789933    0.0000000000000001
    -0.0000000000000021   -0.0000000000000039   60.9351633555467274
   Cr   C 
     5     4
Direct
  0.3333333333333357  0.6666666666666643  0.4268323896754538
  0.6666666666666643  0.3333333333333357  0.4615811984028255
  0.0000000000000000  0.0000000000000000  0.5000000000000000
  0.3333333333333357  0.6666666666666643  0.5384188015971745
  0.6666666666666643  0.3333333333333357  0.5731676103245462
  0.0000000000000000  0.0000000000000000  0.4408314814664607
  0.3333333333333357  0.6666666666666643  0.4803285867945206
  0.6666666666666643  0.3333333333333357  0.5196714132054794
  0.0000000000000000  0.0000000000000000  0.5591685185335393

  0.00000000E+00  0.00000000E+00  0.00000000E+00
  0.00000000E+00  0.00000000E+00  0.00000000E+00
  0.00000000E+00  0.00000000E+00  0.00000000E+00
  0.00000000E+00  0.00000000E+00  0.00000000E+00
  0.00000000E+00  0.00000000E+00  0.00000000E+00
  0.00000000E+00  0.00000000E+00  0.00000000E+00
  0.00000000E+00  0.00000000E+00  0.00000000E+00
  0.00000000E+00  0.00000000E+00  0.00000000E+00
  0.00000000E+00  0.00000000E+00  0.00000000E+00
