# Supplementary material for: Pivotal Role of Surface Terminations in MXene Thermodynamic Stability
Source: Chem Mater. 2024 Oct 11;36(20):10295–306. doi: 10.1021/acs.chemmater.4c02274 (PMC11500292; doi:10.1021/acs.chemmater.4c02274)
Supplement: Supplementary file 2 — cm4c02274_si_002.zip [file cm4c02274_si_002.zip › StructuresChemMater/Cr5C4S2.poscar]

Cr5 C4 S2                               
   1.0000000000000000     
     2.9189932044647344    0.0000000000000002   -0.0000000000000000
    -1.4594966022323672    2.5279222685406042   -0.0000000000000001
    -0.0000000000000013   -0.0000000000000005   60.7536187099065472
   Cr   C    S 
     5     4     2
Direct
  0.3333333333333357  0.6666666666666643  0.4227338464876524
  0.6666666666666643  0.3333333333333357  0.4610807263853971
  0.0000000000000000  0.0000000000000000  0.5000000000000000
  0.3333333333333357  0.6666666666666643  0.5389192736146029
  0.6666666666666643  0.3333333333333357  0.5772661535123476
  0.0000000000000000  0.0000000000000000  0.4410327236438931
  0.3333333333333357  0.6666666666666643  0.4804325837963077
  0.6666666666666643  0.3333333333333357  0.5195674162036923
  0.0000000000000000  0.0000000000000000  0.5589672763561069
  0.0000000000000000  0.0000000000000000  0.6026239310216113
  0.0000000000000000  0.0000000000000000  0.3973760689783887

  0.00000000E+00  0.00000000E+00  0.00000000E+00
  0.00000000E+00  0.00000000E+00  0.00000000E+00
  0.00000000E+00  0.00000000E+00  0.00000000E+00
  0.00000000E+00  0.00000000E+00  0.00000000E+00
  0.00000000E+00  0.00000000E+00  0.00000000E+00
  0.00000000E+00  0.00000000E+00  0.00000000E+00
  0.00000000E+00  0.00000000E+00  0.00000000E+00
  0.00000000E+00  0.00000000E+00  0.00000000E+00
  0.00000000E+00  0.00000000E+00  0.00000000E+00
  0.00000000E+00  0.00000000E+00  0.00000000E+00
  0.00000000E+00  0.00000000E+00  0.00000000E+00
