# Supplementary material for: Pivotal Role of Surface Terminations in MXene Thermodynamic Stability
Source: Chem Mater. 2024 Oct 11;36(20):10295–306. doi: 10.1021/acs.chemmater.4c02274 (PMC11500292; doi:10.1021/acs.chemmater.4c02274)
Supplement: Supplementary file 2 — cm4c02274_si_002.zip [file cm4c02274_si_002.zip › StructuresChemMater/Cr5N4.poscar]

Cr5N4                                   
   1.0000000000000000     
     3.0198024411353881    0.0000000000000010   -0.0000000000000000
    -1.5099012205676938    2.6152256284335129    0.0000000000000004
    -0.0000000000000030   -0.0000000000000067   56.7650801482805463
   Cr   N 
     5     4
Direct
  0.3333333333333357  0.6666666666666643  0.4247156555798313
  0.6666666666666643  0.3333333333333357  0.4608354195354565
  0.0000000000000000  0.0000000000000000  0.5000000000000000
  0.3333333333333357  0.6666666666666643  0.5391645804645435
  0.6666666666666643  0.3333333333333357  0.5752843444201687
  0.0000000000000000  0.0000000000000000  0.4381189092484377
  0.3333333333333357  0.6666666666666643  0.4794703039033053
  0.6666666666666643  0.3333333333333357  0.5205296960966947
  0.0000000000000000  0.0000000000000000  0.5618810907515623

  0.00000000E+00  0.00000000E+00  0.00000000E+00
  0.00000000E+00  0.00000000E+00  0.00000000E+00
  0.00000000E+00  0.00000000E+00  0.00000000E+00
  0.00000000E+00  0.00000000E+00  0.00000000E+00
  0.00000000E+00  0.00000000E+00  0.00000000E+00
  0.00000000E+00  0.00000000E+00  0.00000000E+00
  0.00000000E+00  0.00000000E+00  0.00000000E+00
  0.00000000E+00  0.00000000E+00  0.00000000E+00
  0.00000000E+00  0.00000000E+00  0.00000000E+00
