# Supplementary material for: Pivotal Role of Surface Terminations in MXene Thermodynamic Stability
Source: Chem Mater. 2024 Oct 11;36(20):10295–306. doi: 10.1021/acs.chemmater.4c02274 (PMC11500292; doi:10.1021/acs.chemmater.4c02274)
Supplement: Supplementary file 2 — cm4c02274_si_002.zip [file cm4c02274_si_002.zip › StructuresChemMater/Cr5N4Br2.poscar]

Cr5 Br2 N4                              
   1.0000000000000000     
     3.0724247506744589    0.0000000000000016    0.0000000000000001
    -1.5362123753372285    2.6607978853001577    0.0000000000000000
     0.0000000000000067    0.0000000000000016   54.8372678745021531
   Cr   N    Br
     5     4     2
Direct
  0.3333333333333357  0.6666666666666643  0.4201058515306844
  0.6666666666666643  0.3333333333333357  0.4573399172246747
 -0.0000000000000000 -0.0000000000000000  0.5000000000000000
  0.3333333333333357  0.6666666666666643  0.5426600827753257
  0.6666666666666643  0.3333333333333357  0.5798941484693155
 -0.0000000000000000  0.0000000000000000  0.4360930688589053
  0.3333333333333357  0.6666666666666643  0.4782742905165278
  0.6666666666666643  0.3333333333333357  0.5217257094834723
  0.0000000000000000 -0.0000000000000000  0.5639069311410946
 -0.0000000000000000  0.0000000000000000  0.6159532236374465
  0.0000000000000000 -0.0000000000000000  0.3840467763625608

  0.00000000E+00  0.00000000E+00  0.00000000E+00
  0.00000000E+00  0.00000000E+00  0.00000000E+00
  0.00000000E+00  0.00000000E+00  0.00000000E+00
  0.00000000E+00  0.00000000E+00  0.00000000E+00
  0.00000000E+00  0.00000000E+00  0.00000000E+00
  0.00000000E+00  0.00000000E+00  0.00000000E+00
  0.00000000E+00  0.00000000E+00  0.00000000E+00
  0.00000000E+00  0.00000000E+00  0.00000000E+00
  0.00000000E+00  0.00000000E+00  0.00000000E+00
  0.00000000E+00  0.00000000E+00  0.00000000E+00
  0.00000000E+00  0.00000000E+00  0.00000000E+00
