# Supplementary material for: Pivotal Role of Surface Terminations in MXene Thermodynamic Stability
Source: Chem Mater. 2024 Oct 11;36(20):10295–306. doi: 10.1021/acs.chemmater.4c02274 (PMC11500292; doi:10.1021/acs.chemmater.4c02274)
Supplement: Supplementary file 2 — cm4c02274_si_002.zip [file cm4c02274_si_002.zip › StructuresChemMater/Cr5N4Cl2.poscar]

Cr5N4Cl2                                
   1.0000000000000000     
     3.0380970027578997   -0.0000000000000007   -0.0000000000000001
    -1.5190485013789503    2.6310691835497022   -0.0000000000000000
     0.0000000000000018    0.0000000000000006   56.0834919683203310
   Cr   N    Cl
     5     4     2
Direct
  0.3333333333333357  0.6666666666666643  0.4196576132996839
  0.6666666666666643  0.3333333333333357  0.4600150913599279
  0.0000000000000000  0.0000000000000000  0.5000000000000000
  0.3333333333333357  0.6666666666666643  0.5399849086400721
  0.6666666666666643  0.3333333333333357  0.5803423867003161
  0.0000000000000000  0.0000000000000000  0.4371560130181891
  0.3333333333333357  0.6666666666666643  0.4792568527725649
  0.6666666666666643  0.3333333333333357  0.5207431472274351
  0.0000000000000000  0.0000000000000000  0.5628439869818109
  0.3333333333333357  0.6666666666666643  0.6103588009175382
  0.6666666666666643  0.3333333333333357  0.3896411990824618

  0.00000000E+00  0.00000000E+00  0.00000000E+00
  0.00000000E+00  0.00000000E+00  0.00000000E+00
  0.00000000E+00  0.00000000E+00  0.00000000E+00
  0.00000000E+00  0.00000000E+00  0.00000000E+00
  0.00000000E+00  0.00000000E+00  0.00000000E+00
  0.00000000E+00  0.00000000E+00  0.00000000E+00
  0.00000000E+00  0.00000000E+00  0.00000000E+00
  0.00000000E+00  0.00000000E+00  0.00000000E+00
  0.00000000E+00  0.00000000E+00  0.00000000E+00
  0.00000000E+00  0.00000000E+00  0.00000000E+00
  0.00000000E+00  0.00000000E+00  0.00000000E+00
