# Supplementary material for: Pivotal Role of Surface Terminations in MXene Thermodynamic Stability
Source: Chem Mater. 2024 Oct 11;36(20):10295–306. doi: 10.1021/acs.chemmater.4c02274 (PMC11500292; doi:10.1021/acs.chemmater.4c02274)
Supplement: Supplementary file 2 — cm4c02274_si_002.zip [file cm4c02274_si_002.zip › StructuresChemMater/Cr5N4F2.poscar]

Cr5 N4 F2                               
   1.0000000000000000     
     2.8727422875286051   -0.0000000000000008   -0.0000000000000002
    -1.4363711437643030    2.4878677995255920    0.0000000000000000
     0.0000000000000003   -0.0000000000000162   62.7256231257140016
   Cr   N    F 
     5     4     2
Direct
  0.3333333333333357  0.6666666666666643  0.4235500789087823
  0.6666666666666643  0.3333333333333357  0.4618808293405721
  0.0000000000000000  0.0000000000000000  0.5000000000000000
  0.3333333333333357  0.6666666666666643  0.5381191706594279
  0.6666666666666643  0.3333333333333357  0.5764499210912177
  0.0000000000000000  0.0000000000000000  0.4410810140986499
  0.3333333333333357  0.6666666666666643  0.4802574279921856
  0.6666666666666643  0.3333333333333357  0.5197425720078144
  0.0000000000000000  0.0000000000000000  0.5589189859013501
  0.0000000000000000  0.0000000000000000  0.5979440858581455
  0.0000000000000000  0.0000000000000000  0.4020559141418545

  0.00000000E+00  0.00000000E+00  0.00000000E+00
  0.00000000E+00  0.00000000E+00  0.00000000E+00
  0.00000000E+00  0.00000000E+00  0.00000000E+00
  0.00000000E+00  0.00000000E+00  0.00000000E+00
  0.00000000E+00  0.00000000E+00  0.00000000E+00
  0.00000000E+00  0.00000000E+00  0.00000000E+00
  0.00000000E+00  0.00000000E+00  0.00000000E+00
  0.00000000E+00  0.00000000E+00  0.00000000E+00
  0.00000000E+00  0.00000000E+00  0.00000000E+00
  0.00000000E+00  0.00000000E+00  0.00000000E+00
  0.00000000E+00  0.00000000E+00  0.00000000E+00
