# Supplementary material for: Pivotal Role of Surface Terminations in MXene Thermodynamic Stability
Source: Chem Mater. 2024 Oct 11;36(20):10295–306. doi: 10.1021/acs.chemmater.4c02274 (PMC11500292; doi:10.1021/acs.chemmater.4c02274)
Supplement: Supplementary file 2 — cm4c02274_si_002.zip [file cm4c02274_si_002.zip › StructuresChemMater/Cr5N4I2.poscar]

Cr5 I2 N4                               
   1.0000000000000000     
     3.1268991125387835   -0.0000000000000015   -0.0000000000000014
    -1.5634495562693922    2.7079740665296086    0.0000000000000018
    -0.0000000000000150    0.0000000000000243   52.9432479328581778
   Cr   N    I 
     5     4     2
Direct
  0.3333333333333357  0.6666666666666643  0.4209145596017834
  0.6666666666666643  0.3333333333333357  0.4571133982154976
  0.0000000000000000  0.0000000000000000  0.5000000000000000
  0.3333333333333357  0.6666666666666643  0.5428866017845024
  0.6666666666666643  0.3333333333333357  0.5790854403982166
  0.0000000000000000  0.0000000000000000  0.4332442492649946
  0.3333333333333357  0.6666666666666643  0.4777814362391126
  0.6666666666666643  0.3333333333333357  0.5222185637608874
  0.0000000000000000  0.0000000000000000  0.5667557507350054
  0.6666666666666643  0.3333333333333357  0.6299942352386694
  0.3333333333333357  0.6666666666666643  0.3700057647613377

  0.00000000E+00  0.00000000E+00  0.00000000E+00
  0.00000000E+00  0.00000000E+00  0.00000000E+00
  0.00000000E+00  0.00000000E+00  0.00000000E+00
  0.00000000E+00  0.00000000E+00  0.00000000E+00
  0.00000000E+00  0.00000000E+00  0.00000000E+00
  0.00000000E+00  0.00000000E+00  0.00000000E+00
  0.00000000E+00  0.00000000E+00  0.00000000E+00
  0.00000000E+00  0.00000000E+00  0.00000000E+00
  0.00000000E+00  0.00000000E+00  0.00000000E+00
  0.00000000E+00  0.00000000E+00  0.00000000E+00
  0.00000000E+00  0.00000000E+00  0.00000000E+00
