# Supplementary material for: Pivotal Role of Surface Terminations in MXene Thermodynamic Stability
Source: Chem Mater. 2024 Oct 11;36(20):10295–306. doi: 10.1021/acs.chemmater.4c02274 (PMC11500292; doi:10.1021/acs.chemmater.4c02274)
Supplement: Supplementary file 2 — cm4c02274_si_002.zip [file cm4c02274_si_002.zip › StructuresChemMater/Cr5N4S2.poscar]

Cr5 S2 N4                               
   1.0000000000000000     
     2.9211594666395779   -0.0000000000000009   -0.0000000000000002
    -1.4605797333197894    2.5297983066152838    0.0000000000000001
    -0.0000000000000053    0.0000000000000017   60.6635452517994054
   Cr   N    S 
     5     4     2
Direct
  0.3333333333333357  0.6666666666666643  0.4210531044276848
  0.6666666666666643  0.3333333333333357  0.4611429414863366
  0.0000000000000000  0.0000000000000000  0.5000000000000000
  0.3333333333333357  0.6666666666666643  0.5388570585136634
  0.6666666666666643  0.3333333333333357  0.5789468955723152
  0.0000000000000000  0.0000000000000000  0.4403470012856801
  0.3333333333333357  0.6666666666666643  0.4800125764965273
  0.6666666666666643  0.3333333333333357  0.5199874235034727
  0.0000000000000000  0.0000000000000000  0.5596529987143199
  0.0000000000000000  0.0000000000000000  0.6040566984936788
  0.0000000000000000  0.0000000000000000  0.3959433015063212

  0.00000000E+00  0.00000000E+00  0.00000000E+00
  0.00000000E+00  0.00000000E+00  0.00000000E+00
  0.00000000E+00  0.00000000E+00  0.00000000E+00
  0.00000000E+00  0.00000000E+00  0.00000000E+00
  0.00000000E+00  0.00000000E+00  0.00000000E+00
  0.00000000E+00  0.00000000E+00  0.00000000E+00
  0.00000000E+00  0.00000000E+00  0.00000000E+00
  0.00000000E+00  0.00000000E+00  0.00000000E+00
  0.00000000E+00  0.00000000E+00  0.00000000E+00
  0.00000000E+00  0.00000000E+00  0.00000000E+00
  0.00000000E+00  0.00000000E+00  0.00000000E+00
