# Supplementary material for: Pivotal Role of Surface Terminations in MXene Thermodynamic Stability
Source: Chem Mater. 2024 Oct 11;36(20):10295–306. doi: 10.1021/acs.chemmater.4c02274 (PMC11500292; doi:10.1021/acs.chemmater.4c02274)
Supplement: Supplementary file 2 — cm4c02274_si_002.zip [file cm4c02274_si_002.zip › StructuresChemMater/Dy2C1.poscar]

Dy2C1                                   
   1.0000000000000000     
     3.5203542110610351   -0.0000000000000000    0.0000000000000000
    -1.7601771055305175    3.0487161770983824   -0.0000000000000001
     0.0000000000000004   -0.0000000000000002   35.9786678656192933
   Dy   C 
     2     1
Direct
  0.3333333333333357  0.6666666666666643  0.4622555220180402
  0.6666666666666643  0.3333333333333357  0.5377444779819598
  0.0000000000000000  0.0000000000000000  0.5000000000000000

  0.00000000E+00  0.00000000E+00  0.00000000E+00
  0.00000000E+00  0.00000000E+00  0.00000000E+00
  0.00000000E+00  0.00000000E+00  0.00000000E+00
