# Supplementary material for: Pivotal Role of Surface Terminations in MXene Thermodynamic Stability
Source: Chem Mater. 2024 Oct 11;36(20):10295–306. doi: 10.1021/acs.chemmater.4c02274 (PMC11500292; doi:10.1021/acs.chemmater.4c02274)
Supplement: Supplementary file 2 — cm4c02274_si_002.zip [file cm4c02274_si_002.zip › StructuresChemMater/Dy2C1As2.poscar]

Dy2C1As2                                
   1.0000000000000000     
     3.4676509533952959    0.0000000000000000    0.0000000000000000
    -1.7338254766976480    3.0030738170976541    0.0000000000000000
    -0.0000000000000010   -0.0000000000000007   37.0806257722051811
   Dy   C    As
     2     1     2
Direct
  0.3333333333333357  0.6666666666666643  0.4623611404892074
  0.6666666666666643  0.3333333333333357  0.5376388595107926
  0.0000000000000000  0.0000000000000000  0.5000000000000000
  0.3333333333333357  0.6666666666666643  0.6025840595999128
  0.6666666666666643  0.3333333333333357  0.3974159404000872

  0.00000000E+00  0.00000000E+00  0.00000000E+00
  0.00000000E+00  0.00000000E+00  0.00000000E+00
  0.00000000E+00  0.00000000E+00  0.00000000E+00
  0.00000000E+00  0.00000000E+00  0.00000000E+00
  0.00000000E+00  0.00000000E+00  0.00000000E+00
