# Supplementary material for: Pivotal Role of Surface Terminations in MXene Thermodynamic Stability
Source: Chem Mater. 2024 Oct 11;36(20):10295–306. doi: 10.1021/acs.chemmater.4c02274 (PMC11500292; doi:10.1021/acs.chemmater.4c02274)
Supplement: Supplementary file 2 — cm4c02274_si_002.zip [file cm4c02274_si_002.zip › StructuresChemMater/Dy2C1Br2.poscar]

Dy2C1Br2                                
   1.0000000000000000     
     3.7675735149927108    0.0000000000000002    0.0000000000000000
    -1.8837867574963554    3.2628143746091185   -0.0000000000000001
     0.0000000000000004    0.0000000000000000   31.4119093724332963
   Dy   C    Br
     2     1     2
Direct
  0.3333333333333357  0.6666666666666643  0.4575045763609893
  0.6666666666666643  0.3333333333333357  0.5424954236390107
  0.0000000000000000  0.0000000000000000  0.5000000000000000
  0.3333333333333357  0.6666666666666643  0.6040673776954293
  0.6666666666666643  0.3333333333333357  0.3959326223045707

  0.00000000E+00  0.00000000E+00  0.00000000E+00
  0.00000000E+00  0.00000000E+00  0.00000000E+00
  0.00000000E+00  0.00000000E+00  0.00000000E+00
  0.00000000E+00  0.00000000E+00  0.00000000E+00
  0.00000000E+00  0.00000000E+00  0.00000000E+00
