# Supplementary material for: Pivotal Role of Surface Terminations in MXene Thermodynamic Stability
Source: Chem Mater. 2024 Oct 11;36(20):10295–306. doi: 10.1021/acs.chemmater.4c02274 (PMC11500292; doi:10.1021/acs.chemmater.4c02274)
Supplement: Supplementary file 2 — cm4c02274_si_002.zip [file cm4c02274_si_002.zip › StructuresChemMater/Dy2C1Cl2.poscar]

Dy2C1Cl2                                
   1.0000000000000000     
     3.7128393714807086    0.0000000000000000   -0.0000000000000001
    -1.8564196857403543    3.2154132158733413    0.0000000000000001
    -0.0000000000000009   -0.0000000000000002   32.3448755732235469
   Dy   C    Cl
     2     1     2
Direct
  0.3333333333333357  0.6666666666666643  0.4583804462547647
  0.6666666666666643  0.3333333333333357  0.5416195537452353
  0.0000000000000000  0.0000000000000000  0.5000000000000000
  0.3333333333333357  0.6666666666666643  0.5956039608975274
  0.6666666666666643  0.3333333333333357  0.4043960391024726

  0.00000000E+00  0.00000000E+00  0.00000000E+00
  0.00000000E+00  0.00000000E+00  0.00000000E+00
  0.00000000E+00  0.00000000E+00  0.00000000E+00
  0.00000000E+00  0.00000000E+00  0.00000000E+00
  0.00000000E+00  0.00000000E+00  0.00000000E+00
