# Supplementary material for: Pivotal Role of Surface Terminations in MXene Thermodynamic Stability
Source: Chem Mater. 2024 Oct 11;36(20):10295–306. doi: 10.1021/acs.chemmater.4c02274 (PMC11500292; doi:10.1021/acs.chemmater.4c02274)
Supplement: Supplementary file 2 — cm4c02274_si_002.zip [file cm4c02274_si_002.zip › StructuresChemMater/Dy2C1F2.poscar]

Dy2C1F2                                 
   1.0000000000000000     
     3.5746347075212719    0.0000000000000000   -0.0000000000000000
    -1.7873173537606359    3.0957244659629790   -0.0000000000000000
     0.0000000000000001   -0.0000000000000011   34.8942984090020616
   Dy   C    F 
     2     1     2
Direct
  0.3333333333333357  0.6666666666666643  0.4606431363907149
  0.6666666666666643  0.3333333333333357  0.5393568636092851
  0.0000000000000000  0.0000000000000000  0.5000000000000000
  0.3333333333333357  0.6666666666666643  0.5728445157958006
  0.6666666666666643  0.3333333333333357  0.4271554842041994

  0.00000000E+00  0.00000000E+00  0.00000000E+00
  0.00000000E+00  0.00000000E+00  0.00000000E+00
  0.00000000E+00  0.00000000E+00  0.00000000E+00
  0.00000000E+00  0.00000000E+00  0.00000000E+00
  0.00000000E+00  0.00000000E+00  0.00000000E+00
