# Supplementary material for: Pivotal Role of Surface Terminations in MXene Thermodynamic Stability
Source: Chem Mater. 2024 Oct 11;36(20):10295–306. doi: 10.1021/acs.chemmater.4c02274 (PMC11500292; doi:10.1021/acs.chemmater.4c02274)
Supplement: Supplementary file 2 — cm4c02274_si_002.zip [file cm4c02274_si_002.zip › StructuresChemMater/Dy2C1I2.poscar]

Dy2C1I2                                 
   1.0000000000000000     
     3.8689693229738453    0.0000000000000001    0.0000000000000000
    -1.9344846614869227    3.3506257201580314   -0.0000000000000001
     0.0000000000000005   -0.0000000000000001   29.7870321306267414
   Dy   C    I 
     2     1     2
Direct
  0.3333333333333357  0.6666666666666643  0.4559348166327908
  0.6666666666666643  0.3333333333333357  0.5440651833672092
  0.0000000000000000  0.0000000000000000  0.5000000000000000
  0.3333333333333357  0.6666666666666643  0.6168448649527321
  0.6666666666666643  0.3333333333333357  0.3831551350472679

  0.00000000E+00  0.00000000E+00  0.00000000E+00
  0.00000000E+00  0.00000000E+00  0.00000000E+00
  0.00000000E+00  0.00000000E+00  0.00000000E+00
  0.00000000E+00  0.00000000E+00  0.00000000E+00
  0.00000000E+00  0.00000000E+00  0.00000000E+00
