# Supplementary material for: Pivotal Role of Surface Terminations in MXene Thermodynamic Stability
Source: Chem Mater. 2024 Oct 11;36(20):10295–306. doi: 10.1021/acs.chemmater.4c02274 (PMC11500292; doi:10.1021/acs.chemmater.4c02274)
Supplement: Supplementary file 2 — cm4c02274_si_002.zip [file cm4c02274_si_002.zip › StructuresChemMater/Dy2C1O2.poscar]

Dy2 C1 O2                               
   1.0000000000000000     
     3.6544131032910232    0.0000000000000000    0.0000000000000000
    -1.8272065516455116    3.1648145833727521    0.0000000000000001
     0.0000000000000001    0.0000000000000003   33.3873944012314467
   Dy   C    O 
     2     1     2
Direct
  0.3333333333333357  0.6666666666666643  0.4570532491514498
  0.6666666666666643  0.3333333333333357  0.5429467508485502
  0.0000000000000000  0.0000000000000000  0.5000000000000000
  0.0000000000000000  0.0000000000000000  0.5644179226042354
  0.0000000000000000  0.0000000000000000  0.4355820773957646

  0.00000000E+00  0.00000000E+00  0.00000000E+00
  0.00000000E+00  0.00000000E+00  0.00000000E+00
  0.00000000E+00  0.00000000E+00  0.00000000E+00
  0.00000000E+00  0.00000000E+00  0.00000000E+00
  0.00000000E+00  0.00000000E+00  0.00000000E+00
