# Supplementary material for: Pivotal Role of Surface Terminations in MXene Thermodynamic Stability
Source: Chem Mater. 2024 Oct 11;36(20):10295–306. doi: 10.1021/acs.chemmater.4c02274 (PMC11500292; doi:10.1021/acs.chemmater.4c02274)
Supplement: Supplementary file 2 — cm4c02274_si_002.zip [file cm4c02274_si_002.zip › StructuresChemMater/Dy2C1P2.poscar]

Dy2C1P2                                 
   1.0000000000000000     
     3.4975950758688574    0.0000000000000000   -0.0000000000000001
    -1.7487975379344287    3.0290061878537902    0.0000000000000002
     0.0000000000000009   -0.0000000000000012   36.4484235053132721
   Dy   C    P 
     2     1     2
Direct
  0.3333333333333357  0.6666666666666643  0.4610005910289274
  0.6666666666666643  0.3333333333333357  0.5389994089710726
  0.0000000000000000  0.0000000000000000  0.5000000000000000
  0.3333333333333357  0.6666666666666643  0.5969347709063157
  0.6666666666666643  0.3333333333333357  0.4030652290936843

  0.00000000E+00  0.00000000E+00  0.00000000E+00
  0.00000000E+00  0.00000000E+00  0.00000000E+00
  0.00000000E+00  0.00000000E+00  0.00000000E+00
  0.00000000E+00  0.00000000E+00  0.00000000E+00
  0.00000000E+00  0.00000000E+00  0.00000000E+00
